# Supplementary material for: Proteomics of Deep Cervical Lymph Nodes After Experimental Traumatic Brain Injury
Source: Neurotrauma Rep. 2023 May 26;4(1):359–66. doi: 10.1089/neur.2023.0008 (PMC10240307; doi:10.1089/neur.2023.0008)
Supplement: Supplemental data [file Supp_FileS2.xlsx]

## Sheet: Samples
Supplementary File 2. Raw and analyzed proteomics data with sample numbers.
Injury type	Animal no.	Lymph_node_type	Tube no.	SWATH_no
Naive	6	Contra	9	SWATH_no_9
Naive	6	Ipsi	10	SWATH_no_10
TBI	8	Contra	13	SWATH_no_13
TBI	8	Ipsi	14	SWATH_no_14
TBI	9	Contra	15	SWATH_no_15
TBI	9	Ipsi	16	SWATH_no_16
Naive	11	Contra	19	SWATH_no_19
Naive	11	Ipsi	20	SWATH_no_20
TBI	13	Contra	21	SWATH_no_21
TBI	13	Ipsi	22	SWATH_no_22
Sham	16	Contra	27	SWATH_no_27
Sham	16	Ipsi	28	SWATH_no_28
Sham	17	Contra	29	SWATH_no_29
Sham	17	Ipsi	30	SWATH_no_30
Naive	18	Contra	31	SWATH_no_31
Naive	18	Ipsi	32	SWATH_no_32
Naive	22	Contra	39	SWATH_no_39
Naive	22	Ipsi	40	SWATH_no_40
TBI	23	Contra	41	SWATH_no_41
TBI	23	Ipsi	42	SWATH_no_42
TBI	24	Contra	43	SWATH_no_43
TBI	24	Ipsi	94	SWATH_no_94
TBI	26	Contra	47	SWATH_no_47
TBI	26	Ipsi	48	SWATH_no_48
Naive	27	Contra	49	SWATH_no_49
Naive	27	Ipsi	50	SWATH_no_50
TBI	28	Contra	51	SWATH_no_51
TBI	28	Ipsi	52	SWATH_no_52
Sham	30	Contra	55	SWATH_no_55
Sham	30	Ipsi	56	SWATH_no_56
Naive	31	Contra	57	SWATH_no_57
Naive	31	Ipsi	58	SWATH_no_58
Sham	34	Contra	61	SWATH_no_61
Sham	34	Ipsi	62	SWATH_no_62
TBI	35	Contra	63	SWATH_no_63
TBI	35	Ipsi	64	SWATH_no_64
Sham	36	Contra	65	SWATH_no_65
Sham	36	Ipsi	66	SWATH_no_66
Sham	37	Contra	67	SWATH_no_67
Sham	37	Ipsi	68	SWATH_no_68
Naive	38	Contra	69	SWATH_no_69
Naive	38	Ipsi	70	SWATH_no_70
TBI	39	Contra	71	SWATH_no_71
TBI	39	Ipsi	72	SWATH_no_72
TBI	40	Contra	73	SWATH_no_73
TBI	40	Ipsi	74	SWATH_no_74
Naive	41	Contra	75	SWATH_no_75
Naive	41	Ipsi	76	SWATH_no_76
Sham	43	Contra	77	SWATH_no_77
Sham	43	Ipsi	78	SWATH_no_78
TBI	45	Contra	81	SWATH_no_81
TBI	45	Ipsi	82	SWATH_no_82
TBI	46	Contra	83	SWATH_no_83
TBI	46	Ipsi	84	SWATH_no_84
Sham	47	Contra	85	SWATH_no_85
Sham	47	Ipsi	86	SWATH_no_86

## Sheet: Combined replicate runs(log2)
uniprot	full_name	symbol	SWATH_no_9	SWATH_no_10	SWATH_no_13	SWATH_no_14	SWATH_no_15	SWATH_no_16	SWATH_no_19	SWATH_no_20	SWATH_no_21	SWATH_no_22	SWATH_no_27	SWATH_no_28	SWATH_no_29	SWATH_no_30	SWATH_no_31	SWATH_no_32	SWATH_no_39	SWATH_no_40	SWATH_no_41	SWATH_no_42	SWATH_no_43	SWATH_no_47	SWATH_no_48	SWATH_no_49	SWATH_no_50	SWATH_no_51	SWATH_no_52	SWATH_no_55	SWATH_no_56	SWATH_no_57	SWATH_no_58	SWATH_no_61	SWATH_no_62	SWATH_no_63	SWATH_no_64	SWATH_no_65	SWATH_no_66	SWATH_no_67	SWATH_no_68	SWATH_no_69	SWATH_no_70	SWATH_no_71	SWATH_no_72	SWATH_no_73	SWATH_no_74	SWATH_no_75	SWATH_no_76
P60711	Actin, cytoplasmic 1	Actb	24.7279	25.2791	25.1418	25.178	25.0221	25.6145	25.3481	25.4977	25.5251	24.9113	25.2803	25.1804	25.1596	25.8206	25.2742	25.8209	25.3986	25.3037	24.9745	25.3224	25.8746	25.4794	25.6196	24.7304	24.9691	24.7566	24.7446	25.3494	25.4269	25.407	25.2643	25.6765	25.3092	24.8397	25.7969	25.0185	25.0386	25.2897	24.7714	25.531	25.5955	24.7462	25.168	25.9482	25.4876	25.1721	25.8237
P02770	Serum albumin	Alb	24.1363	24.4152	24.2192	24.5176	24.4223	25.1597	24.2491	24.6277	24.4879	24.6848	24.2569	24.2923	24.7231	24.5166	24.8914	25.1437	24.5756	24.062	24.2954	23.6215	24.9736	24.3023	24.8724	24.4436	23.6667	23.952	24.0044	23.973	24.0464	23.8865	24.1367	25.2829	24.7123	23.9088	24.788	24.535	24.4113	24.3389	24.3105	24.8441	24.3839	23.6636	24.7008	25.6373	24.8156	25.166	25.03
P34058	Heat shock protein HSP 90-beta	Hsp90ab1	22.4425	22.8997	22.6	23.014	22.8271	23.0477	22.7943	23.0078	22.934	22.9536	22.6008	22.9483	23.059	22.9543	23.01	23.0776	22.7978	22.8859	23.0042	22.7815	23.072	22.8267	22.9876	22.6512	22.7699	22.8936	22.9788	22.7152	22.8906	22.8559	22.8492	22.6211	22.886	22.7602	22.9499	22.9104	22.8083	22.9629	22.8362	22.9848	22.9196	22.2083	22.8566	23.0985	23.0047	22.7533	22.9825
P63018	Heat shock cognate 71 kDa protein	Hspa8	23.7603	24.2973	23.9222	24.1818	24.1735	24.2931	23.986	24.3595	24.0293	24.1563	24.142	24.133	24.1017	24.1433	24.3133	24.197	24.1341	24.3477	24.0748	24.0524	24.1538	23.9723	24.0802	23.9064	23.9366	24.0713	24.1559	24.0698	24.1714	24.2665	24.1417	24.0401	23.965	24.0054	24.0263	24.216	24.2341	24.3208	24.2204	24.3309	24.1231	23.8768	24.1857	24.2915	24.2764	24.153	24.0971
Q66HD0	Endoplasmin	Hsp90b1	23.8501	23.8012	23.2722	23.8775	23.6723	23.7163	23.626	23.4159	23.658	24.0217	23.4069	23.5987	23.6499	23.4217	23.6814	23.6096	23.2017	23.238	23.3941	23.3016	23.6075	23.3897	23.8778	23.2487	23.2717	23.579	23.594	22.9704	23.1175	23.1021	23.1824	23.335	23.3466	23.131	23.1345	23.044	23.0535	23.5555	23.8138	23.2662	23.5944	23.4161	23.0841	23.7192	23.4822	23.7466	23.2451
P04764	Alpha-enolase	Eno1	22.6931	23.3215	22.696	22.8812	22.9785	23.1598	22.9121	23.0017	22.7653	23.1002	23.3205	23.0692	22.9093	22.6347	23.0364	22.6129	22.8804	22.7689	23.3426	23.059	22.9565	22.7047	22.7879	23.0164	22.4954	22.7843	22.7916	23.0142	22.8005	22.4696	22.8905	22.776	22.5756	22.6484	22.3788	23.1164	23.2913	22.8002	22.6826	22.5889	22.7242	22.5158	22.6845	22.6945	23.1031	22.9453	22.5749
P63039	60 kDa heat shock protein, mitochondrial	Hspd1	21.9902	22.508	22.1825	22.5476	22.3221	22.4996	22.3149	22.3548	22.4047	22.6109	22.1063	22.6585	22.4868	22.5557	22.5823	22.3961	22.3798	22.5026	22.6257	22.0741	22.6622	22.2388	22.5599	22.0954	22.1278	22.5625	22.6502	22.3592	22.5326	22.7304	22.6103	22.4307	22.5145	22.2976	22.6104	22.4513	22.4486	22.5185	22.8023	22.6056	22.6349	22.0367	22.6889	22.7201	22.3781	22.4386	22.5799
P05197	Elongation factor 2	Eef2	22.9949	23.2787	22.953	23.0061	23.1884	23.2173	22.9479	23.1714	23.0583	23.2284	23.326	23.1098	23.0954	22.8955	23.2434	23.0069	23.0498	23.2093	23.3167	23.3046	22.9845	22.8676	22.9693	23.1657	22.9756	23.0925	23.1793	23.1832	23.0664	23.0508	23.1662	23.0972	22.8457	22.8541	22.9567	23.0259	23.0169	23.0202	23.0299	23.3063	23.0191	22.8526	23.0252	23.1167	23.2409	23.1331	22.9638
P31000	Vimentin	Vim	21.1707	21.6157	21.5319	22.0789	22.1596	21.7893	21.8525	21.8344	22.2564	22.041	21.524	22.3563	21.9455	22.4482	22.1698	21.8527	22.5	22.4481	21.7866	20.8999	21.5574	21.4399	21.9689	20.9553	21.3018	21.6674	20.9973	21.2816	21.6747	21.5911	21.6427	21.2208	21.9641	21.2363	21.5656	21.8808	21.8182	21.5823	21.745	21.6653	21.8935	21.0335	21.2012	21.4389	20.7835	21.6381	21.5271
P04797	Glyceraldehyde-3-phosphate dehydrogenase	Gapdh	24.4636	24.2025	24.24	24.0402	24.1914	24.5277	23.8262	24.2805	24.5784	24.009	23.4266	23.7621	24.6441	24.6058	24.0255	24.5413	24.5361	23.8589	24.205	23.808	24.649	23.9588	24.6967	24.8322	24.4768	23.9498	24.5328	24.105	24.0628	23.7883	24.8347	24.8282	24.295	23.9907	25.0554	24.3775	24.2171	24.0317	24.3668	24.5551	23.8057	23.7513	23.8162	24.825	24.7506	23.9436	24.0877
P15999	ATP synthase subunit alpha, mitochondrial	Atp5f1a	23.4803	23.7299	23.6366	23.7984	23.7213	23.7149	23.5549	23.7616	23.5579	23.7185	23.478	23.811	23.6256	23.7641	23.875	23.7061	23.5134	23.7617	23.516	23.5166	23.8607	23.6619	23.753	23.3378	23.5681	23.7608	23.7681	23.5883	23.9524	23.8797	23.601	23.7098	23.6444	23.3553	23.6811	23.6934	23.6938	23.8896	23.8633	23.8492	23.9549	23.3587	23.8044	23.7956	23.8236	23.6266	23.6772
P11980	Pyruvate kinase PKM	Pkm	22.8409	23.2996	23.025	23.0053	23.2623	23.3717	23.0711	23.0731	23.0971	23.2261	23.2496	22.9305	23.1313	22.9913	23.2178	23.131	23.1622	22.9516	23.3332	23.2088	23.3182	23.1143	23.0889	23.1444	23.0289	22.9943	22.8474	23.1654	23.0384	22.644	23.1863	23.1495	22.802	23.0539	23.1063	23.1779	23.2036	23.1372	22.7412	22.5509	23.105	22.7988	23.0261	23.3491	23.3093	23.1086	22.8764
P06761	Endoplasmic reticulum chaperone BiP	Hspa5	23.308	23.1789	22.9534	23.3134	23.2139	23.1457	23.192	23.2458	23.2236	23.3388	23.0456	23.271	23.1948	23.2302	23.2987	23.2923	23.1354	23.1115	22.7678	22.9587	23.1512	23.0977	23.4114	22.9417	22.9069	23.1832	23.169	22.889	22.9911	23.2042	22.9394	23.1435	23.1257	22.8688	23.1442	22.8112	22.8709	23.2402	23.482	23.1915	23.2569	23.0823	23.1267	23.4165	23.2463	23.2186	23.102
O35763	Moesin	Msn	22.568	22.644	22.6513	22.5843	22.681	22.6495	22.7343	22.6458	22.3129	22.6407	22.8696	22.5436	22.5682	22.64	22.4441	22.4497	22.7746	22.4285	22.823	22.8384	22.5783	22.5443	22.3807	22.8756	22.8335	22.3995	22.5628	22.7515	22.5595	22.1566	22.5333	22.4864	22.2224	22.5846	22.2798	22.5467	22.6913	22.3785	22.453	22.3813	22.42	22.5543	22.4451	22.376	22.6069	22.3381	22.3599
P46462	Transitional endoplasmic reticulum ATPase	Vcp	21.7161	21.8993	21.7082	21.9691	21.9662	21.8605	21.8356	21.8095	21.6908	21.8885	21.9585	21.822	21.7155	21.806	21.7915	21.7974	21.7326	21.6803	21.7035	21.9903	21.9399	21.9179	21.73	21.6771	21.7679	21.8151	21.691	21.884	21.7858	21.6395	21.5813	21.8098	21.6545	21.5737	21.5531	21.6845	21.7794	21.8166	21.6921	21.6911	21.8886	21.4661	21.5281	21.6686	21.9409	21.7393	21.779
P48037	Annexin A6	Anxa6	21.881	22.0433	21.8488	21.7056	22.0011	21.6362	21.9749	21.4962	21.4281	22.0111	21.9783	21.8931	21.7332	21.5681	21.5938	21.657	21.5152	21.5405	22.1131	22.0459	21.6587	21.8669	21.7225	21.9547	21.838	21.795	21.6727	21.9418	21.6395	21.3054	21.5876	21.6783	20.9656	21.7082	21.3315	21.599	21.5796	21.5311	21.366	21.496	21.7767	21.6056	21.0633	21.2864	21.9702	21.6294	21.3454
P11442	Clathrin heavy chain 1	Cltc	21.7255	21.6382	21.7296	21.5161	21.5103	21.2808	21.3762	21.6155	21.3669	21.5359	21.5674	21.3387	21.4766	21.4844	21.5069	21.3221	21.4268	21.6602	20.7868	21.2112	21.2284	21.255	21.1697	21.4436	21.6171	21.621	21.4497	21.3803	21.5014	21.3742	21.1576	21.6925	21.3932	21.1594	20.98	21.2371	20.9981	21.3997	21.3765	21.8767	21.7341	21.3681	21.0515	21.3551	21.4501	21.3153	21.2607
Q6IMY8	Heterogeneous nuclear ribonucleoprotein U	Hnrnpu	22.5531	22.1468	22.391	22.174	22.4062	22.2726	22.656	22.536	22.1828	22.3844	22.1896	22.5004	22.029	22.6109	22.4247	22.4014	22.3619	22.3404	22.3384	22.4554	22.4614	22.2215	22.3633	22.1877	22.1224	22.4929	22.378	22.535	22.4698	22.2755	22.0985	22.0241	22.5149	22.268	22.1959	22.3582	22.4762	22.2284	22.4431	22.2074	22.4746	22.2075	22.2312	22.4684	22.4367	22.2492	22.6313
P11598	Protein disulfide-isomerase A3	Pdia3	23.0956	22.9919	22.8837	22.8741	23.051	22.7415	22.9689	22.7232	22.8465	23.0723	22.869	23.0383	23.0185	23.0635	22.9868	22.6195	22.7987	23.0573	22.9095	22.8983	22.8469	22.8243	22.8377	22.8803	22.7617	23.0607	23.0697	22.909	22.9001	22.9349	22.7629	22.8204	22.7195	22.4871	22.5868	22.7503	22.8382	22.9879	23.2354	23.0928	22.9959	22.7066	22.7519	22.7895	23.1758	23.0075	22.7808
O88600	Heat shock 70 kDa protein 4	Hspa4	21.127	21.4847	20.9665	21.0447	21.2447	21.2608	21.3395	20.8796	21.0765	21.3451	21.2829	21.1685	21.2202	20.6458	21.4139	20.9153	21.0695	21.0916	21.4383	21.3479	21.0619	20.991	20.8327	21.3636	20.9816	21.3118	21.207	21.3563	21.1844	20.9995	21.0961	20.8917	20.9973	20.918	20.4036	21.2352	21.27	21.2298	21.1708	21.0899	21.0402	20.8507	20.917	21.025	21.3264	21.3369	21.0073
P10719	ATP synthase subunit beta, mitochondrial	Atp5f1b	23.9689	24.1627	23.9324	24.1842	24.1694	24.203	24.1591	24.1754	23.9704	24.2322	23.9873	24.2272	24.0663	24.1168	24.4244	24.0003	24.1604	24.063	24.0489	23.9556	24.4236	24.0816	24.1954	23.9729	23.8146	24.2949	24.0089	24.0259	24.3488	24.2396	24.0703	24.0175	24.1519	23.7793	24.0329	23.984	24.2679	24.2531	24.2687	24.0834	24.5015	23.5481	24.1514	24.4877	24.1377	24.2032	24.041
P50137	Transketolase	Tkt	22.4983	22.9224	22.7546	23.1559	22.8672	23.2224	22.7988	22.907	22.9997	23.1022	22.7586	23.1139	22.8383	22.8983	23.0197	22.9267	22.8195	22.7792	23.1483	22.7798	23.3073	22.9043	23.225	22.8068	22.797	23.0493	22.7662	22.967	23.0788	22.9882	23.2627	22.9954	23.1479	22.7905	23.0797	23.0049	23.0569	22.8808	22.9812	22.9146	23.1142	22.6332	22.8871	23.3185	22.779	23.0248	23.1051
P69897	Tubulin beta-5 chain	Tubb5	22.1901	22.0644	22.2365	22.117	22.2073	22.2102	22.2975	22.2418	22.0596	21.893	22.265	22.1554	22.0743	21.8311	22.168	22.0669	22.0693	21.7084	22.0887	22.4769	22.1352	22.2792	21.6593	22.2961	22.198	21.8582	21.9355	22.2062	21.965	21.7846	21.962	21.9201	21.9215	22.0358	21.5986	22.2278	22.1778	22.1275	21.8859	21.7087	22.046	22.023	21.7184	22.0716	22.6581	22.152	22.0892
P62630	Elongation factor 1-alpha 1	Eef1a1	23.811	24.1223	23.8965	23.8336	24.0984	23.9503	23.9465	23.9224	23.6782	23.9728	24.1275	23.9316	23.9449	23.7025	23.8435	23.6107	23.9932	23.7713	24.0416	24.2145	23.9794	23.7763	23.5571	24.205	23.7287	23.7766	24.0029	23.8418	23.7634	23.5997	23.807	23.6675	23.4276	23.815	23.4073	23.9351	23.9252	23.8645	23.7458	23.665	23.8352	23.7937	23.5664	23.8587	24.3069	23.7976	23.6828
Q62667	Major vault protein	Mvp	20.6937	20.9184	20.705	20.3303	20.8079	20.3807	20.5881	20.633	20.2375	20.307	20.7075	20.1941	20.0196	19.898	20.7246	20.078	20.0723	20.4471	19.9927	20.7544	20.0913	20.5184	19.942	20.9598	20.9348	20.5905	20.5298	20.6906	20.8456	20.0255	20.2393	20.5777	20.2441	20.4659	20.0066	20.3623	20.0494	20.4944	19.8981	20.5789	20.5451	20.3732	20.0678	19.9046	20.8396	20.422	20.5023
P16617	Phosphoglycerate kinase 1	Pgk1	22.7218	22.7283	22.739	22.5526	22.8317	22.4002	22.7633	22.4397	22.3512	22.4976	22.9035	22.5668	22.6612	22.2272	22.5123	22.3483	22.6701	22.1249	22.8278	22.9865	22.4526	22.692	22.339	22.9379	22.7101	22.2948	22.6695	22.8503	22.3617	22.0845	22.5791	22.3967	22.0099	22.5014	21.9025	22.7377	22.7506	22.4637	22.4104	22.0374	22.2708	22.4186	22.2383	22.2214	23.1901	22.5644	22.2508
P45592	Cofilin-1	Cfl1	23.94	24.2099	24.1886	24.3704	24.1772	24.5045	24.2275	24.1258	24.363	24.3812	24.079	24.384	24.2385	24.4991	24.1102	24.2902	24.496	23.6485	24.4635	24.2157	24.9945	24.2388	24.5571	24.1412	24.0198	24.3259	24.0418	24.3379	24.2036	23.9928	24.4828	24.4294	24.4537	23.9917	24.3371	24.189	24.3554	23.8035	24.161	23.8468	24.6853	23.6151	24.2174	24.9051	24.0522	24.0191	24.6278
Q07936	Annexin A2	Anxa2	22.2435	21.7806	21.6465	21.5642	21.6431	21.7579	21.7592	21.6121	21.6237	21.6354	21.8093	21.7891	21.6513	21.8601	21.3987	21.4238	21.7341	21.5683	21.6044	21.6672	21.8175	21.4918	21.719	21.6996	21.7413	21.6543	21.5173	21.6461	21.8767	21.2736	21.5609	21.5843	20.9498	21.5833	21.703	21.4577	21.2103	21.4105	21.5877	21.7738	22.0132	21.5447	21.2521	21.4519	21.6015	21.4367	21.6767
P50399	Rab GDP dissociation inhibitor beta	Gdi2	22.039	21.9661	21.6858	21.7498	22.0114	21.902	22.024	21.7037	21.6971	21.8861	22.0004	21.8522	21.8827	21.5151	21.8789	21.4064	21.8614	21.5437	21.8997	22.1334	21.9056	21.7555	21.6476	22.2747	21.6809	21.8221	21.8074	21.9708	21.7991	21.6542	21.801	21.7101	21.6898	21.7261	21.5312	21.7297	21.8429	21.8312	21.8372	21.7269	21.7662	21.6596	21.505	21.8562	22.0494	21.8386	21.6944
O35567	Bifunctional purine biosynthesis protein PURH	Atic	21.5887	22.1609	21.5546	21.8927	21.9825	22.0886	21.8422	21.8118	21.8036	22.018	21.9633	21.9409	21.8928	21.5813	21.8985	21.6984	21.8808	21.7993	22.3685	22.0589	21.9559	21.7375	21.7127	21.82	21.6026	21.7358	21.8267	22.0154	21.8083	21.5723	21.722	21.8344	21.5588	21.6425	21.3847	21.9317	22.1045	21.7414	21.7535	21.6671	21.6902	21.396	21.4796	21.7975	21.9442	21.9228	21.8066
P04785	Protein disulfide-isomerase	P4hb	20.9969	20.8557	21.1296	21.1895	20.9099	20.8712	21.067	20.8206	20.9945	21.1013	21.0533	21.1478	21.0661	21.3632	21.0123	21.0193	21.1884	20.8953	20.8246	20.8811	21.229	21.1252	21.3656	20.837	20.983	21.0442	21.01	21.0052	20.821	21.1344	20.9714	21.1834	21.1008	21.07	21.1843	20.8314	21.0153	20.7735	21.3146	20.72	21.2047	20.8984	21.0909	21.4333	20.9503	21.0206	21.217
Q5U300	Ubiquitin-like modifier-activating enzyme 1	Uba1	22.0746	22.4936	22.1503	22.3854	22.3835	22.5555	22.3591	22.2187	22.2887	22.4732	22.3916	22.407	22.3416	22.0262	22.329	22.1724	22.3234	22.1187	22.5734	22.4813	22.4714	22.3584	22.2153	22.3132	22.0815	22.2472	22.289	22.4167	22.1911	22.0552	22.233	22.2715	22.1014	22.131	21.9493	22.3013	22.475	22.2057	22.2655	22.0664	22.2392	21.9435	21.9928	22.1631	22.3267	22.3261	22.27
P38650	Cytoplasmic dynein 1 heavy chain 1	Dync1h1	19.7576	20.3761	20.0411	20.1436	19.9668	20.3208	19.8421	20.448	20.1394	20.3842	20.2823	20.1958	20.1026	19.9082	20.3621	20.1724	19.9657	20.4956	20.077	20.214	20.0279	20.1461	20.0337	19.9839	20.115	20.1248	20.2037	20.176	20.3445	20.25	20.1206	20.2484	20.2473	20.2658	20.1908	20.3009	20.1174	20.4011	20.0659	20.2586	20.2634	20.2563	19.9556	19.9996	20.0862	20.4411	20.308
Q63610	Tropomyosin alpha-3 chain	Tpm3	21.8908	20.8333	21.1347	21.3617	20.7971	21.3655	20.9195	21.8816	21.8319	20.7938	20.8525	20.9545	22.0131	22.8538	21.1686	21.9927	21.8677	21.5788	20.3846	20.827	21.7022	21.1506	22.2325	21.5067	21.4231	21.0497	21.4122	20.6228	21.5837	21.7304	22.234	22.3767	21.5928	21.033	23.1982	21.0787	20.8405	21.4969	21.5488	22.6652	21.6075	20.8857	22.4802	22.008	21.5004	20.7557	21.5789
Q08163	Adenylyl cyclase-associated protein 1	Cap1	22.0449	22.0101	21.9284	21.6321	22.036	21.9899	21.9463	21.9688	21.768	21.481	22.0637	21.598	21.9822	21.7192	21.8462	21.9443	22.042	21.046	22.0302	22.2145	22.137	21.8934	21.9341	22.5708	21.9928	21.791	21.8461	22.3054	21.8356	21.653	21.6649	21.8849	21.59	21.9383	21.9907	21.9281	21.9129	21.7447	21.1678	21.8418	21.7722	21.6992	21.9274	22.2295	22.3051	21.7766	21.9318
Q91ZN1	Coronin-1A	Coro1a	22.7285	22.1915	22.3816	22.1609	22.5246	22.2028	22.2833	22.6645	22.3097	22.1314	22.1786	21.9226	22.549	22.6162	21.9448	22.4504	22.6125	21.9785	22.4441	22.2848	22.102	21.8312	22.574	22.8339	22.5746	22.0498	22.3127	22.293	22.1761	21.6227	22.662	22.6874	21.788	22.0023	22.8186	22.0534	22.1242	21.6918	21.976	22.8437	21.8647	21.9789	22.7923	22.5243	22.8636	21.6412	21.7179
Q64428	Trifunctional enzyme subunit alpha, mitochondrial	Hadha	20.3988	20.6914	20.3324	20.3104	20.6267	20.4323	20.472	20.0023	20.3213	20.6926	20.4009	20.6635	20.5393	20.3344	20.4454	20.0527	20.4967	20.528	20.6573	20.3232	20.4481	20.1855	20.2417	20.308	20.4092	20.5611	20.5815	20.7574	20.425	20.4638	20.4113	20.3654	20.1881	20.368	20.3083	20.5264	20.4307	20.6751	20.4348	20.3484	20.4243	20.311	20.1397	20.1114	20.4612	20.6654	20.2946
P04636	Malate dehydrogenase, mitochondrial	Mdh2	23.2642	23.2393	22.9931	22.8906	23.3201	22.9462	23.292	22.9373	22.7419	23.0917	23.3724	23.0419	22.9282	22.6706	23.0705	22.529	23.0774	22.7987	23.2246	23.4183	22.8539	23.1172	22.8068	23.3983	22.7361	22.9796	23.0128	23.4038	22.9908	22.6946	22.7873	22.7268	22.5721	22.9183	22.4	23.0128	23.2822	23.006	23.1055	22.6862	22.853	22.8651	22.6559	22.8303	23.4645	23.1008	22.7355
P85972	Vinculin	Vcl	20.5769	20.0609	20.5157	19.7946	20.4774	19.4795	20.5345	19.7389	19.6632	20.0596	20.5985	20.0775	19.8596	19.7977	20.0268	19.828	20.2539	19.9282	20.0392	20.4928	19.6287	20.4158	19.808	20.4685	20.4836	20.0018	19.9508	20.804	19.9772	20.0387	19.6026	19.8619	19.8906	20.2945	19.8142	20.0775	20.2226	19.989	20.2095	19.9619	19.8423	20.2389	19.453	19.4367	20.7258	20.252	19.6722
P14669	Annexin A3	Anxa3	21.3575	21.4889	21.1282	21.3217	21.4336	21.591	21.5644	21.3652	21.6112	21.6499	21.3449	21.6281	21.5265	21.2922	21.5434	21.4451	21.3523	21.2716	21.5933	21.1677	21.6516	21.3462	21.493	21.2141	21.389	21.573	21.6203	21.4453	21.4027	21.1649	21.3572	21.4594	21.6256	21.3202	21.2452	21.4481	21.564	21.3321	21.6556	21.0778	21.4231	21.0965	21.2032	21.4849	21.5336	21.7962	21.4157
P61980	Heterogeneous nuclear ribonucleoprotein K	Hnrnpk	22.028	22.2897	22.0824	22.4461	22.3943	22.2059	22.4166	22.0779	22.1393	22.576	21.3362	22.5396	22.2836	22.4125	22.4468	22.1446	22.2514	22.0943	22.5053	21.4801	22.3625	22.104	22.3637	21.7032	21.8102	22.4211	22.5729	21.9351	22.2771	21.938	22.1488	22.1722	22.3641	21.8191	22.0895	22.3778	22.4601	22.029	22.3593	22.2214	22.3575	21.6219	22.2157	21.9872	22.0121	22.3995	22.3253
P12346	Serotransferrin	Tf	21.5313	21.1336	21.1627	21.1216	21.4857	21.362	21.3133	21.3127	21.1753	21.3028	21.2148	20.9531	21.5293	21.1014	21.2227	21.4622	21.426	20.9501	20.9505	20.688	21.1521	21.0258	21.1568	21.6387	20.9841	20.5961	20.8142	20.9938	20.5826	20.4526	20.8493	21.749	21.0688	21.2054	21.1866	21.2969	21.1344	20.7157	20.9326	21.3266	20.695	20.6191	21.2192	21.5734	21.6476	21.8672	21.5896
P04642	L-lactate dehydrogenase A chain	Ldha	21.9289	21.6135	21.4844	21.2383	21.5835	21.4914	21.5768	21.3496	21.39	21.504	21.8246	21.3353	22.0965	21.313	21.4022	21.155	21.8649	21.2875	21.8026	21.9542	21.3697	21.5687	21.2238	22.1025	21.6913	21.3775	21.3801	21.7621	21.0873	20.9686	21.2308	21.2503	21.1159	21.3989	21.1731	21.4307	21.626	21.1429	21.2341	21.4731	21.2572	21.4334	21.1884	21.2993	21.705	21.2499	20.9616
Q9ER34	Aconitate hydratase, mitochondrial	Aco2	21.1365	20.8247	21.044	20.9045	21.2011	20.7719	21.1622	20.9191	20.7462	20.9947	21.0302	20.9788	20.8606	20.856	20.8694	20.7587	21.0054	20.7856	20.8993	21.1431	20.9348	21.0746	20.8602	21.1538	20.8911	20.8714	20.9227	21.2494	20.9266	20.6771	20.7987	20.8142	20.7628	20.9619	20.8208	20.8894	21.0992	20.8451	21.0445	20.6	20.848	20.8503	20.7579	20.9088	21.1795	20.848	20.8522
P07150	Annexin A1	Anxa1	21.4897	21.8177	21.852	21.9988	22.0293	22.1379	21.7586	21.7785	21.5224	21.5746	22.129	21.9366	21.4853	21.512	21.5802	21.5025	21.7457	21.5597	21.8375	21.8983	21.7213	21.9777	21.928	21.8775	21.9102	21.3396	21.2902	21.9649	21.8505	21.4476	21.7951	21.5568	21.6897	21.5593	21.6282	21.8733	21.8647	21.8439	21.5595	21.6326	21.6255	21.2548	21.1327	21.6805	21.8097	21.4916	21.7706
P15865	Histone H1.4	Hist1h1e	22.5753	21.4986	21.555	22.2776	21.3237	22.4647	21.607	22.9204	22.4065	21.7149	21.272	21.9226	22.9866	23.5702	21.9841	23.249	22.9462	22.2774	21.2502	20.9369	22.3376	21.5779	22.6426	22.0766	21.4351	21.7107	21.3141	21.3907	22.4147	22.0994	23.1583	23.2085	22.3193	21.6481	23.5746	21.6215	21.4353	21.8576	22.1438	23.5475	22.4765	20.9176	23.288	22.9952	22.0262	21.3234	22.2425
Q62826	Heterogeneous nuclear ribonucleoprotein M	Hnrnpm	22.6439	22.7693	22.4399	22.5278	22.6871	22.6025	22.6782	23.1047	22.3735	22.6259	22.4108	22.7191	22.7253	22.8527	22.9713	22.441	22.5519	22.9253	22.6279	22.5171	22.5822	22.3925	22.6604	22.1569	22.2226	22.7132	22.8263	22.7652	22.9727	22.9414	22.5529	22.4045	22.6279	21.9974	22.8507	22.5802	22.6467	22.9137	22.7145	22.9553	22.6385	22.0325	22.8199	22.6481	22.8368	22.4865	22.6442
P10860	Glutamate dehydrogenase 1, mitochondrial	Glud1	21.5913	21.3601	21.7078	21.3767	21.631	21.0343	21.6163	21.1101	21.0744	21.4029	21.4415	21.4397	21.2507	21.3402	21.1362	21.1196	21.5047	21.3043	21.3227	21.695	21.2427	21.5315	21.3091	21.5309	21.5753	21.2482	21.4072	21.7535	21.2706	21.1594	21.0731	21.2683	20.9913	21.3278	20.7051	21.325	21.5164	21.1318	21.3239	20.9998	21.3129	21.4632	21.1213	21.0898	21.6958	21.3487	21.1721
Q6P502	T-complex protein 1 subunit gamma	Cct3	21.4935	21.8724	21.6409	21.9535	21.8537	21.9483	21.7221	22.2631	21.8458	21.7001	21.7167	21.6488	21.7076	21.7211	21.9433	21.9344	21.787	21.8637	21.7182	21.8689	21.9632	21.7475	21.7771	21.6439	21.9239	21.6895	21.8065	21.7133	22.0181	21.9222	21.8135	21.8078	21.6609	21.6635	21.7726	21.6915	21.6932	22.0372	21.695	22.1998	21.895	21.6138	21.9352	22.1271	22.056	21.6507	21.8938
P82995	Heat shock protein HSP 90-alpha	Hsp90aa1	20.7724	21.326	20.8708	21.0981	20.9755	21.0608	20.9679	20.8289	21.0173	21.1088	21.0497	20.9579	20.6278	20.2391	20.9841	21.0432	21.0111	21.1173	21.3562	20.9125	21.0051	20.8461	20.9008	21.4493	20.9969	21.0322	21.1985	21.1349	20.7963	21.3199	20.9915	20.9507	20.7813	21.1138	20.6958	21.1047	21.071	20.9362	20.9057	20.9825	20.718	20.8306	21.0978	20.6576	20.5955	21.0916	20.7647
Q62812	Myosin-9	Myh9	20.3043	19.9704	20.6203	19.3962	20.1048	19.33	20.3029	19.487	18.9588	19.274	20.3311	19.3882	19.1238	18.9429	19.4047	18.9491	19.9975	19.9716	19.1922	20.2818	18.8486	20.2432	18.4785	19.8419	20.3844	19.1265	19.3135	19.6804	19.5813	19.7968	18.7403	19.0652	18.6081	20.0059	18.8272	19.5688	19.5417	19.1316	18.5664	19.1587	18.7928	19.7116	18.6469	18.75	20.4374	19.3277	18.8269
P63102	14-3-3 protein zeta/delta	Ywhaz	22.7754	22.3953	22.7895	22.3934	22.2364	22.5746	22.6708	22.2047	22.4055	22.4504	22.6429	22.3826	22.5155	22.4176	22.0601	22.3218	22.8519	22.0649	22.5739	22.8026	22.7091	22.5951	22.5973	23.0127	22.5786	22.0891	22.4914	22.6673	22.0846	21.5999	22.5261	22.3625	22.1885	22.4166	22.1604	22.3406	22.514	21.8016	22.2299	21.7683	22.3003	22.2701	22.2364	22.3602	22.3371	22.1705	22.3289
Q4V7C7	Actin-related protein 3	Actr3	22.7862	22.7553	22.5176	22.3843	22.9838	22.3114	22.808	22.2894	22.014	22.6172	22.6299	22.4577	22.4979	22.2294	22.3568	21.8606	22.5218	22.1946	22.7694	22.7283	22.2398	22.4087	21.7791	22.9862	22.6621	22.3923	22.7333	22.7664	22.3521	21.8733	22.1139	22.0594	21.9114	22.4092	21.6517	22.4924	22.627	22.1246	22.3034	22.0967	22.1621	22.3181	21.8611	21.8407	22.798	22.3765	22.0932
Q66X93	Staphylococcal nuclease domain-containing protein 1	Snd1	20.5122	20.4991	20.7716	20.7213	20.6287	20.4319	20.8858	20.9149	20.6152	20.6873	20.5973	20.614	20.5021	20.8693	20.6581	20.6955	20.5153	20.7606	20.2122	20.6107	20.4939	20.6152	20.5983	20.306	20.5764	20.5125	20.5869	20.5468	20.6427	20.4603	20.236	20.656	20.5323	20.2969	20.4422	20.4726	20.2014	20.454	20.4402	20.6553	20.7523	20.4593	20.4295	20.5166	20.6349	20.2428	20.6237
P63159	High mobility group protein B1	Hmgb1	22.1449	21.5176	21.9654	22.007	21.8472	21.9332	21.8032	22.3317	22.1746	21.6037	21.267	22.0009	22.3591	22.8462	21.9106	22.1182	22.1674	21.5282	21.8098	21.5524	22.4204	21.6245	22.3123	21.9174	22.0073	21.7713	22.3157	21.8134	22.2349	21.6452	22.6782	22.5282	22.0357	21.996	22.8921	22.1988	21.8414	22.0756	22.1482	22.1162	21.9346	21.6599	22.7569	22.2584	22.515	21.4313	22.2274
O88989	Malate dehydrogenase, cytoplasmic	Mdh1	22.1931	22.5822	22.8379	22.5427	22.5467	22.6487	22.5211	22.2563	22.3657	22.7008	22.5976	22.6425	22.4935	22.2495	22.4901	22.1516	22.4464	22.3227	23.0223	22.6294	22.6935	22.6763	22.4267	22.5925	22.8311	22.5091	22.5766	22.5387	22.3671	21.8879	22.4964	22.4701	22.3581	22.4114	22.5356	22.9092	22.7234	22.2293	22.448	22.0314	22.4916	22.4006	22.6586	22.6008	22.5481	22.4051	22.4386
Q5XIM9	T-complex protein 1 subunit beta	Cct2	20.3906	20.8622	20.6577	20.8121	20.7984	20.7299	20.869	20.609	20.6832	20.8565	20.7069	20.736	20.582	20.4681	20.5167	20.4051	20.6102	20.533	20.8601	20.7661	20.8342	20.7015	20.4531	20.6844	20.8101	20.6751	20.7804	20.7073	20.6542	20.3823	20.6525	20.633	20.2886	20.7162	20.3583	20.5415	20.5784	20.5551	20.4802	20.5811	20.7039	20.554	20.47	20.7053	20.7224	20.4457	20.6383
P28480	T-complex protein 1 subunit alpha	Tcp1	20.8631	20.8872	21.0283	20.7945	21.1067	20.9367	21.0015	20.9647	20.6128	20.778	21.0085	20.767	20.5446	20.5413	20.5317	20.629	20.6924	20.8073	20.9099	21.1877	20.9093	21.0006	20.451	21.051	21.088	20.5719	20.5861	21.002	20.642	20.4186	20.637	20.7479	20.57	20.7612	20.3117	20.7709	20.6587	20.681	20.183	20.5177	20.7252	20.8401	20.6281	20.6234	20.9234	20.5677	20.84
P13383	Nucleolin	Ncl	21.3976	20.5764	21.4063	20.5854	21.346	20.7634	21.2154	20.9896	20.8443	20.7958	21.118	20.422	20.3995	20.3692	20.5075	20.7206	20.6376	20.8592	20.7909	21.2727	20.7848	21.0214	21.0043	21.0893	21.1104	21.0123	20.5443	21.2738	20.7443	20.4684	20.6317	20.6672	21.2501	20.4889	20.2818	20.6582	20.7358	20.0802	20.4577	20.4917	20.7946	20.946	20.3841	20.5214	21.1727	20.2972	20.6447
Q5XFX0	Transgelin-2	Tagln2	22.8381	22.4102	22.1697	21.9284	22.4157	22.0071	22.313	22.2073	21.9547	22.1553	22.3471	22.0674	22.4301	22.5535	22.3324	21.698	22.1476	22.0668	22.3794	22.6682	22.2741	22.2046	22.0174	22.5904	21.9666	22.1361	22.3069	22.4954	22.4783	21.999	22.3001	21.66	21.7312	21.9373	22.2866	22.1937	22.2318	22.2545	22.379	22.1605	22.1009	22.0661	22.15	22.0886	22.7948	22.0138	22.1833
P10760	Adenosylhomocysteinase	Ahcy	22.6999	23.3264	22.9779	23.2426	23.122	23.4247	23.1339	23.3122	23.1085	23.1215	23.0531	23.2164	22.8988	22.9118	23.4142	23.0785	22.915	23.1264	23.3055	22.9768	23.3726	23.0995	23.1932	22.8474	22.9773	23.0965	23.1908	23.2419	23.3096	23.3293	23.3201	23.2243	23.3405	22.9586	23.3339	23.1982	23.1985	23.2971	23.2347	23.2038	23.0993	22.8016	23.2982	23.4013	23.2963	23.139	23.2472
Q5RKI0	WD repeat-containing protein 1	Wdr1	20.7359	21.1397	20.855	20.9691	20.9347	21.1713	21.1387	20.5988	20.8364	20.9635	20.5607	21.0528	20.9868	20.9265	20.6948	20.9088	21.0053	20.5675	21.2581	20.4924	21.0789	20.8372	20.8172	21.0504	20.9268	20.8497	21.1566	20.864	20.9236	20.507	20.9864	20.7199	20.8852	20.7929	20.8199	20.7832	20.9951	20.9261	20.9992	20.6563	21.1748	20.6977	20.6824	20.8179	20.9272	20.5764	20.8001
P04157	Receptor-type tyrosine-protein phosphatase C	Ptprc	21.9814	21.7877	21.933	21.6591	21.8921	21.5531	22.1314	21.4803	21.4411	21.7001	21.7445	21.7407	21.7315	21.5823	21.6881	21.1965	21.8045	21.8068	21.9877	21.77	21.4353	21.6083	21.2729	21.8654	21.8033	21.8927	21.7822	22.0339	21.6317	21.6834	21.4193	21.1341	21.4993	21.7461	21.1635	21.6817	21.7838	21.6217	21.7464	21.565	21.3823	21.4071	21.2708	21.2438	21.9815	21.5333	21.4092
P38659	Protein disulfide-isomerase A4	Pdia4	20.5279	20.4994	20.5093	20.8351	20.5568	20.5141	20.5614	20.0074	20.3857	21.0054	20.137	20.7434	20.5932	20.4427	20.3517	20.3894	20.1047	20.2723	20.4473	19.7973	20.4768	20.4464	20.6506	20.1986	20.5681	20.5301	20.6669	19.9392	20.0785	19.9855	20.2219	20.4321	20.5022	20.2816	20.197	19.9608	19.8877	20.2544	20.8619	20.2214	20.4909	20.1618	20.2812	20.4398	20.2595	20.4498	20.1403
P47942	Dihydropyrimidinase-related protein 2	Dpysl2	21.4629	21.914	21.4766	21.8651	21.6902	21.9595	21.7154	21.6164	22.0437	22.0916	21.759	22.0038	21.9731	22.0387	21.9469	21.8134	21.787	21.5915	21.7271	21.6552	22.2551	21.8346	22.0571	21.5395	21.6878	21.8938	21.8409	21.6143	21.91	21.847	21.8263	21.8673	21.9884	21.6826	22.0037	21.9213	21.9975	21.8586	21.938	21.7435	22.1228	21.4234	21.4608	22.264	21.4677	21.8711	21.9497
P14046	Alpha-1-inhibitor 3	A1i3	19.9445	20.2331	20.5837	20.3664	19.9692	20.3156	20.0965	20.0468	19.7387	20.043	20.3754	20.1502	20.3698	20.1899	20.3045	20.5732	20.563	19.8577	20.1061	20.0172	20.2735	20.4108	20.3276	20.1481	19.8523	19.1215	19.4915	19.7144	19.4327	19.8455	19.6583	20.8335	20.8357	19.7806	19.6494	20.203	20.1135	20.0467	19.7058	20.4254	20.142	19.8319	19.864	20.8562	20.6898	20.716	20.1577
P18418	Calreticulin	Calr	21.8165	21.7081	21.5051	21.6944	21.5873	21.5005	21.5369	20.8608	21.3227	22.0121	21.4397	21.7512	21.8713	21.2577	21.4213	21.0065	21.5063	20.9897	21.8918	21.3142	21.787	21.2107	21.799	21.4731	21.3776	21.9415	21.985	21.3928	21.2463	20.9407	21.7479	21.6296	21.6974	21.2372	21.5661	21.1969	21.3852	20.9157	22.0346	20.6706	21.6649	21.2846	21.3622	21.7165	21.1988	21.6082	21.5748
P05065	Fructose-bisphosphate aldolase A	Aldoa	22.453	22.8325	22.8591	23.0716	22.7331	23.2273	22.8385	22.8534	22.3597	22.5679	22.598	23.0075	23.2078	23.024	22.4715	22.5705	22.6277	22.1255	22.8135	22.6904	23.1767	22.8101	23.2805	22.195	22.2799	22.5195	22.3691	22.0434	22.3948	22.4155	23.0647	22.5679	22.4824	22.5924	23.0891	22.631	22.7681	22.725	23.0522	22.2868	22.6435	22.4105	22.7088	23.2295	22.7069	22.3791	22.5492
P70615	Lamin-B1	Lmnb1	20.3803	19.865	20.1334	20.3068	20.7268	19.9594	20.3612	20.8455	20.3267	20.2104	19.6432	20.5257	20.3309	20.8152	20.339	20.1485	20.3752	20.2848	20.1317	19.7896	20.2766	19.8706	20.1498	19.5784	20.331	20.2637	20.0102	19.653	20.2848	19.6973	20.1802	20.2054	20.091	19.6391	19.9952	19.9291	19.3111	20.1872	19.7643	20.4148	20.2894	19.701	20.0882	20.1284	20.4243	19.747	19.7264
Q9QZR6	Septin-9	Septin9	19.8584	20.0429	19.8296	20.2829	19.9209	20.0612	19.5706	20.0451	19.8712	20.1191	19.8604	20.1862	19.8749	20.2309	20.0443	20.3342	20.1291	19.8996	19.9716	20.023	20.2419	19.9401	20.2018	19.7803	19.9539	19.9984	20.0568	19.9541	20.0913	20.1969	19.852	20.2311	20.21	19.7875	20.4014	20.1927	19.9382	20.2053	20.099	20.1037	20.355	19.946	20.1316	20.188	19.9794	20.0505	20.2983
P48679	Prelamin-A/C	Lmna	20.573	20.1552	20.0739	20.3803	20.4647	19.7413	20.4436	20.2963	20.3867	20.3476	19.8416	20.4157	20.3742	20.6143	20.3919	20.1397	20.1306	20.4265	19.6661	19.5248	19.864	19.8365	20.1741	19.7571	19.9301	20.3781	19.7993	19.9645	20.196	20.0238	19.673	20.1089	20.3044	19.4851	19.5704	19.7526	19.7168	19.895	19.8699	19.9498	20.2473	19.5489	19.4491	19.3865	19.5282	19.9461	19.5496
Q6URK4	Heterogeneous nuclear ribonucleoprotein A3	Hnrnpa3	21.2379	20.1276	20.7243	19.7605	21.0264	19.945	21.1524	20.3121	20.0586	20.4301	20.6668	20.1896	20.0677	20.029	20.3145	20.157	20.6483	20.748	20.4234	20.8177	19.9326	20.9061	20.6912	20.4252	20.1641	20.3229	20.0871	20.298	19.8742	19.6203	19.6833	20.14	20.7538	20.4534	20.0074	20.551	20.6645	19.5842	20.1107	19.8405	19.9461	20.4326	20.1114	19.8247	20.1799	20.1989	20.1137
Q9JJ54	Heterogeneous nuclear ribonucleoprotein D0	Hnrnpd	20.4458	20.4826	20.2677	20.6033	20.5067	20.5392	20.4678	20.8482	20.4794	20.575	20.6122	20.7591	20.3525	20.7144	20.7992	20.6263	20.5326	21.0942	20.4884	20.5411	20.5139	20.2931	20.7634	20.0976	20.0273	20.5888	20.4794	20.431	20.6504	20.8684	20.3758	20.5699	20.9141	20.3553	20.7505	20.7262	20.6805	20.4668	20.6035	20.9149	20.6296	20.1691	20.6462	20.765	20.1843	20.482	20.7039
P81718	Tyrosine-protein phosphatase non-receptor type 6	Ptpn6	21.7118	21.2577	21.5695	21.1706	21.7136	21.3093	21.5313	21.2997	20.9715	21.2197	21.6905	21.2444	20.7536	21.0171	21.0273	20.9256	21.361	21.0519	21.3543	21.8133	21.1174	21.3614	20.9607	21.9207	21.5106	20.8987	21.2091	21.707	21.1981	20.6976	20.9771	21.0668	20.7361	21.3681	20.7941	21.2918	21.4552	21.0437	21.038	20.9066	20.9023	21.1588	20.8696	20.8574	21.3666	21.061	20.861
P04897	Guanine nucleotide-binding protein G(i) subunit alpha-2	Gnai2	21.79	22.0131	21.9824	21.8414	21.6263	21.8855	21.931	21.6758	21.7864	22.2177	21.7943	22.2059	21.9067	21.8099	21.9247	21.4028	21.8685	21.6729	21.9275	21.6306	22.2501	21.6133	22.1065	22.0122	21.5914	21.999	21.9564	21.9106	21.559	21.9203	22.1612	21.9237	22.0473	21.4926	21.8408	21.674	21.8919	21.6069	21.9793	21.7924	22.0537	21.5549	21.6786	21.8317	21.6232	21.9529	22.0306
P14668	Annexin A5	Anxa5	20.8222	20.2368	20.3909	19.8585	20.6505	20.1638	20.4963	20.0667	20.0468	20.1684	20.9	20.001	19.9385	19.7229	19.9331	20.021	20.2945	19.5486	20.145	20.9494	19.9348	20.5862	20.0143	20.9061	20.3513	19.9111	19.9273	20.6515	19.8676	19.3843	19.8137	20.1438	19.9922	20.4985	19.6452	20.1085	20.3126	19.9819	20.2358	19.4893	20.0023	20.4676	19.5768	19.7397	20.5711	20.4077	20.0071
Q9Z1I6	Rho guanine nucleotide exchange factor 1	Arhgef1	20.3968	20.6994	20.5736	20.9851	20.7645	20.8579	20.5361	21.1034	20.7728	20.553	20.5	20.8794	20.7718	20.9525	20.8185	21.0737	20.7127	20.9026	20.8827	20.6188	21.038	20.8244	20.9901	20.4603	20.6358	20.683	20.5646	20.5868	21.0263	20.9104	20.9434	20.7439	20.9097	20.8289	21.2297	20.9135	20.7372	20.9161	20.8468	20.9371	20.8614	20.3842	21.176	21.0999	21.0646	20.4976	21.0592
A7VJC2	Heterogeneous nuclear ribonucleoproteins A2/B1	Hnrnpa2b1	21.5927	20.3969	20.8271	19.863	20.7204	20.7728	20.4926	21.3732	21.2264	20.2002	20.051	20.3771	21.4836	21.868	21.1208	21.3587	21.9953	21.3448	20.0992	20.3165	20.7125	20.8933	21.8553	20.6877	20.6574	20.6284	20.9977	19.5995	20.607	20.4126	21.1299	21.9777	21.1357	20.2942	21.8816	21.5126	20.3348	20.5232	20.7786	21.6412	20.4272	20.5787	21.9504	21.1348	21.3648	20.2471	20.9824
O08629	Transcription intermediary factor 1-beta	Trim28	20.1454	20.3587	19.9333	20.3707	20.1817	20.0506	20.0236	20.0377	20.2303	20.3171	19.7073	20.3808	20.4222	20.4341	20.2433	20.0522	20.2188	19.8471	20.4459	19.8423	20.3936	19.6769	20.4611	20.0864	20.0554	20.2702	20.3024	20.1062	20.4515	20.2464	20.1697	20.0592	20.4171	19.9197	20.3883	20.1673	20.2641	20.049	20.3245	20.0943	20.2569	19.9212	20.4032	20.2535	20.1368	19.8241	20.125
Q5M7U6	Actin-related protein 2	Actr2	22.4328	22.7672	22.4898	22.6959	22.591	22.6499	22.7002	22.5682	22.4969	22.5754	22.6176	22.6347	22.574	22.7172	22.603	22.6107	22.7243	22.5583	22.5982	22.6497	22.7566	22.5668	22.5882	22.5623	22.5094	22.5049	22.7316	22.6396	22.5986	22.5416	22.5324	22.5331	22.349	22.4573	22.4793	22.6149	22.6932	22.5962	22.6421	22.6957	22.5862	22.2007	22.6072	22.5923	22.6417	22.3936	22.5654
Q5FVM4	Non-POU domain-containing octamer-binding protein	Nono	20.0038	19.8055	19.5999	19.8392	19.5779	19.6836	19.5235	20.0002	20.2653	20.0277	19.5799	19.9822	20.0258	20.2135	20.0299	19.7449	19.9495	20.3503	20.2395	19.6463	19.914	19.3852	20.1179	19.7358	19.7108	20.2307	20.1506	20.0139	20.0149	20.3011	19.9331	19.809	20.1963	19.4163	20.1734	19.6175	19.7381	19.8219	19.9987	20.2271	19.7378	19.5036	20.3198	19.8026	19.7042	19.5401	19.9576
P07335	Creatine kinase B-type	Ckb	21.2392	22.2409	21.3056	21.8943	21.6263	22.2191	21.5235	21.91	22.1055	22.0989	21.8015	22.0365	21.8726	21.8544	22.16	22.0281	21.6337	21.5846	22.0104	21.4952	22.4555	21.6978	22.2457	21.2838	21.5157	22.0637	21.6809	21.5853	21.9162	22.1097	22.0205	22.0622	22.0411	21.5205	22.1353	21.9197	21.9403	22.0563	21.9693	22.0891	22.1505	21.2092	21.8652	22.3527	21.6104	22.346	22.1553
P25113	Phosphoglycerate mutase 1	Pgam1	21.0455	21.9604	21.4221	22.1294	21.6443	22.4379	21.6767	22.2403	22.2438	21.8797	21.3471	22.1369	22.1123	21.9662	22.2266	22.1977	21.8614	21.7442	22.0943	21.2167	22.4629	21.8597	22.2811	21.358	21.5231	21.9491	21.7662	21.6741	22.2008	21.8498	22.2941	22.0754	22.4072	21.7824	22.5806	22.087	21.8691	22.1894	22.1321	21.7965	22.176	21.3548	22.0232	22.7915	21.7976	21.9409	22.5062
Q99PF5	Far upstream element-binding protein 2	Khsrp	21.044	21.0584	20.9623	21.199	21.1891	21.2609	20.9645	21.3368	21.3035	21.0673	20.7977	21.2389	21.2661	21.8488	21.5025	21.6151	21.2569	21.3576	20.9659	20.8593	21.5575	21.0726	21.6393	20.7639	20.8227	21.2537	21.3015	21.0184	21.3777	21.4987	21.3134	21.3956	21.3826	20.8956	21.8456	21.2702	21.1471	21.3843	21.3118	21.5709	21.467	20.6647	21.6823	21.7078	21.2974	21.0158	21.4811
P10111	Peptidyl-prolyl cis-trans isomerase A	Ppia	24.9581	25.0197	24.8107	24.6562	25.0314	24.7713	24.8909	24.661	24.6554	24.8075	25.0026	24.7089	24.788	24.5698	24.8116	24.4969	24.9144	24.8804	25.1525	25.1182	24.8621	24.7185	24.7186	24.9971	24.7073	24.709	24.8356	25.1041	24.775	24.6712	24.6207	24.5137	24.615	24.8212	24.7745	24.9099	24.8713	24.6258	24.982	24.7354	24.6263	24.8518	24.9197	24.7806	25.1376	24.8114	24.7484
Q7TPB1	T-complex protein 1 subunit delta	Cct4	20.8961	21.3001	21.0771	21.3768	21.1965	21.2503	20.951	21.376	21.2427	21.373	20.9652	21.3434	21.0987	20.9864	21.2663	21.1284	21.0903	21.0252	21.276	21.1378	21.2826	21.037	21.0314	21.0232	21.2117	21.1458	21.3921	21.0436	21.4262	20.9049	21.2732	21.2018	20.8593	20.8864	21.1221	21.0581	21.1017	21.2766	21.0498	21.1882	21.2463	20.7137	21.3349	21.2797	21.1739	20.9917	21.0685
Q9EQS0	Transaldolase	Taldo1	21.2291	21.8899	21.4252	21.7905	21.623	21.7177	21.5315	21.722	21.8213	21.8663	21.5903	21.891	21.852	21.692	21.7357	21.6217	21.8016	21.7772	21.9166	21.3887	21.7066	21.6613	21.8555	21.4859	21.5852	21.6489	21.8097	21.6063	21.7383	21.7286	21.8109	21.8504	21.6965	21.6136	21.7164	21.9357	21.8878	21.8755	21.6745	21.9428	21.5875	21.5255	21.8837	21.7164	21.7246	21.8541	21.6166
P48500	Triosephosphate isomerase	Tpi1	22.2057	21.302	21.4851	20.7344	21.6858	20.9382	21.5892	21.0725	20.8276	21.1489	21.8518	20.8488	21.3801	20.7161	20.9424	20.7357	21.3456	20.5596	21.3375	22.1762	20.9331	21.2558	20.8112	22.4553	21.2973	20.781	21.1794	21.6202	20.696	20.2414	20.9461	20.941	20.5183	21.1936	20.4926	21.2294	21.2418	20.7735	21.0529	20.6065	20.5718	21.4086	20.6409	20.8182	21.8118	21.0794	20.8355
F1MA98	Nucleoprotein TPR	Tpr	19.5912	19.3204	19.9097	19.567	19.8297	19.2499	20.0541	19.3365	19.0673	19.5619	20.019	19.358	19.4623	19.6548	19.418	19.2907	19.5459	19.1212	19.4013	19.9275	19.1648	19.7302	19.1344	19.4565	19.6429	19.3632	19.4457	19.8073	19.3536	19.4673	19.1962	19.1416	19.0594	19.6202	19.043	19.5465	19.7371	19.4057	19.2246	19.2232	19.5512	19.4736	19.066	19.1126	19.914	19.2104	19.0751
Q5XI32	F-actin-capping protein subunit beta	Capzb	22.1193	22.1565	22.1099	22.245	22.1664	22.5465	22.1618	22.4995	22.4267	21.9534	22.2737	22.2156	22.1529	22.3971	22.2945	22.152	22.404	22.1402	22.0622	22.3871	22.7348	22.3286	22.5858	22.2514	22.0599	22.0926	21.9935	22.3003	22.3436	22.487	22.3483	22.3721	22.5244	22.1171	22.9526	22.1977	22.1466	22.2635	22.1528	22.4186	22.4622	21.9549	22.4004	23.0243	22.3527	22.0447	22.6491
P27653	C-1-tetrahydrofolate synthase, cytoplasmic	Mthfd1	19.8604	20.3225	20.0927	20.1967	20.4076	20.2582	20.1285	20.0295	20.0417	20.3117	20.2142	20.0164	20.0779	19.9508	20.2016	19.8977	20.0834	20.0421	20.5209	20.2179	20.3292	20.1546	19.9792	20.1467	19.8978	20.123	20.0779	20.3468	20.0693	19.5805	20.2189	19.7848	19.9803	19.8225	19.8967	20.0805	20.2246	19.8754	20.0023	19.872	20.1179	19.7587	19.8887	20.3273	20.3866	19.9036	20.116
Q3MIE4	Synaptic vesicle membrane protein VAT-1 homolog	Vat1	22.1914	22.7071	22.2858	22.4877	22.1979	22.4969	22.3609	22.588	22.7809	22.6553	22.1052	22.7384	22.6982	22.8524	22.9816	22.7475	22.642	22.5918	22.273	21.959	22.7918	22.4513	22.767	22.1153	22.2073	22.854	22.7256	22.2753	22.8658	22.626	22.6317	22.9526	22.8179	22.2397	22.6631	22.7146	22.6858	22.6825	22.9634	22.7869	22.8207	22.1746	22.731	22.8232	22.2928	22.8465	22.7592
Q62733	Lamina-associated polypeptide 2, isoform beta	Tmpo	21.3577	20.611	21.1168	20.6942	21.2159	20.3765	21.1865	20.8334	20.3644	20.7154	20.7622	20.711	20.6232	21.0129	20.6464	20.5664	20.9519	20.3906	20.6761	21.0971	20.7224	20.853	20.4961	20.7558	20.8129	20.6817	20.8595	21.167	20.8699	20.2692	20.6006	20.4778	20.3566	20.9181	20.6268	20.8084	20.8844	20.6576	20.7784	20.2328	20.8307	20.7333	20.5299	20.7122	21.2535	20.409	20.6962
P11884	Aldehyde dehydrogenase, mitochondrial	Aldh2	21.5931	21.2571	21.497	21.3822	21.4781	21.0994	21.4553	21.0329	21.2531	21.1236	21.6898	21.425	20.9926	21.4327	21.1658	21.1892	21.3791	21.6164	21.391	21.6886	21.2799	21.4481	21.4678	21.7564	21.2488	21.1763	21.1663	21.5928	21.1315	21.5338	21.1369	21.2897	21.3539	21.5079	21.1761	21.3021	21.4105	20.9196	21.5157	21.3446	21.2309	21.6187	21.2276	21.3736	21.5049	21.3261	21.4199
Q6P6V0	Glucose-6-phosphate isomerase	Gpi	20.3832	20.4074	20.2728	20.0698	20.4614	20.1709	20.4852	19.4848	19.6171	20.389	20.2983	20.2519	20.1522	19.6501	19.9998	19.6931	20.1016	19.9257	20.6141	20.484	20.0735	20.0385	19.7404	20.8769	20.0678	20.1519	20.5311	20.4855	19.841	19.5869	20.1357	19.9588	19.8277	20.3375	19.3935	20.2893	20.4402	19.9776	19.9765	19.656	19.8987	20.1202	19.6303	19.8848	20.1097	20.2294	19.969
P00507	Aspartate aminotransferase, mitochondrial	Got2	22.1025	22.1814	21.8835	21.8908	22.1296	21.8577	21.8342	21.9813	21.7792	22.0278	22.0999	21.8715	22.2155	21.8091	22.1517	21.6363	22.2473	22.1726	22.1902	22.0603	21.8745	21.8607	21.6948	22.3136	21.8663	22.0534	22.2912	21.9868	21.9273	22.0268	22.0223	21.9094	21.5319	21.854	21.3609	22.1045	22.2287	22.152	22.2982	21.9536	21.8463	21.8712	22.0457	21.7131	22.3519	22.0691	21.683
Q9Z1X1	Extended synaptotagmin-1	Esyt1	20.4515	20.0917	20.4218	20.0235	20.2375	19.778	20.4136	19.8962	19.9608	20.1687	20.3199	20.2361	19.9405	19.9783	19.9913	19.6839	20.087	19.9651	20.1665	20.4446	19.6532	20.1469	19.71	20.4956	20.2484	20.1185	20.0793	20.4747	19.9851	19.9959	19.8432	19.6929	19.7064	20.2701	19.5064	19.9886	20.1259	20.0954	20.0313	19.9624	20.0638	20.426	19.5694	19.4323	20.3945	20.1438	19.7894
P49911	Acidic leucine-rich nuclear phosphoprotein 32 family member A	Anp32a	21.9834	22.144	22.1298	22.2756	22.0078	22.3801	22.3438	22.5948	22.2609	21.9679	22.3208	22.2883	22.1931	22.2612	22.4486	22.4882	22.3068	22.1024	22.2288	22.3365	22.7884	22.3621	22.5674	21.9738	22.039	22.0752	21.7915	22.5943	22.3541	22.6355	22.456	22.2513	22.4171	21.9793	23.0789	22.1209	22.206	22.2627	22.2125	22.468	22.5614	21.8036	22.6568	22.9797	22.693	21.9754	22.6397
P31977	Ezrin	Ezr	20.9457	20.8581	21.239	21.0575	21.1089	20.9687	21.1458	20.879	20.8914	21.1103	21.1253	21.0215	20.8565	20.8976	20.8378	20.8501	20.7697	20.7398	21.4955	21.516	20.9677	20.868	20.8755	21.6475	21.1821	20.895	21.1597	21.1836	21.0138	20.4025	21.1	20.7351	20.742	20.8753	20.449	21.0284	21.0331	20.8066	20.9382	20.7702	20.8773	20.7742	20.5762	20.7004	21.0027	20.7724	20.8749
P85973	Purine nucleoside phosphorylase	Pnp	21.8724	21.7208	21.3947	21.4501	21.7253	21.5652	21.5739	21.2033	21.4427	21.7522	21.9254	21.5557	21.6086	21.2594	21.3719	21.2376	21.4751	21.2816	21.6755	22.0733	21.6365	21.4718	21.3194	22.207	21.4527	21.5177	21.5104	21.726	21.2883	21.155	21.3719	21.6484	21.4259	21.3976	20.9617	21.4483	21.5587	21.2722	21.3591	21.2556	21.3216	21.5375	21.2971	21.5651	21.5219	21.8482	21.5971
Q9JLA3	UDP-glucose:glycoprotein glucosyltransferase 1	Uggt1	19.5802	19.3241	19.5231	19.4631	19.43	19.3738	19.4465	18.9593	19.3863	19.4924	19.5083	19.4085	19.2549	19.0736	19.0138	19.168	19.0903	19.097	19.3872	19.6054	19.1425	19.1336	19.0946	19.6309	19.3037	19.1374	19.2311	19.4469	19.0498	18.8144	19.1345	19.0268	19.0819	19.2593	18.9656	19.121	19.3004	19.1065	19.1019	19.0415	19.2246	19.3667	19.2249	18.6318	19.1838	19.3051	19.0553
P09495	Tropomyosin alpha-4 chain	Tpm4	21.0256	20.2776	20.5714	20.6913	20.5353	20.6229	20.6616	21.1197	20.194	20.3822	20.434	20.5521	20.4588	21.2041	20.7967	21.041	20.6135	20.699	19.8116	20.3706	21.0766	20.6561	20.8287	20.3909	20.5307	20.5863	20.4438	20.4594	21.0416	21.0002	20.6886	20.8372	20.8592	20.4037	21.3997	20.5459	20.5162	20.7795	20.6543	20.9012	21.0515	19.7815	20.761	21.2579	20.7954	20.3813	21.0957
Q68FQ0	T-complex protein 1 subunit epsilon	Cct5	20.0736	20.8021	20.5434	20.8383	20.6291	20.7045	20.5357	20.6931	20.8287	20.777	20.3399	20.7967	20.5028	20.2199	20.7263	20.5271	20.249	20.7881	20.8328	20.3217	20.8028	20.4308	20.5819	20.3984	20.7558	20.8509	20.816	20.5665	20.95	20.6506	20.8315	20.6842	20.8242	20.5928	20.473	20.5247	20.4359	20.7694	20.7045	20.849	20.6886	20.464	20.9242	20.7535	20.6186	20.6843	20.8816
B0BNA5	Coactosin-like protein	Cotl1	21.1843	21.4029	21.6009	21.4692	21.4538	21.5024	21.4903	20.9491	21.2998	21.2728	21.1068	21.3529	21.4536	21.1586	21.3431	21.1534	21.2207	21.5678	21.9155	21.2282	21.5001	21.3997	21.3485	21.5011	21.6675	21.5517	21.468	21.2792	21.2122	21.3686	21.5861	21.1488	21.3282	21.4273	21.0403	21.4018	21.4348	21.0394	21.3396	21.1753	21.2104	21.5035	21.2588	21.2205	21.4083	21.4159	21.3074
Q794E4	Heterogeneous nuclear ribonucleoprotein F	Hnrnpf	20.6759	20.6034	20.9083	20.7799	20.9283	20.9347	21.1433	21.1589	20.7488	20.6746	20.7416	20.8628	20.6167	21.0529	20.9528	20.9677	21.3035	21.0914	20.7324	20.8259	20.962	21.2002	21.1854	20.5284	20.6311	20.8155	20.6121	21.0623	20.9289	21.0401	20.6919	20.6405	21.0142	20.8447	21.0887	20.7936	20.8459	20.7739	20.76	20.8523	20.9024	20.5656	20.8547	21.2957	20.7613	20.6311	21.149
Q9JLJ3	4-trimethylaminobutyraldehyde dehydrogenase	Aldh9a1	20.7126	21.1984	20.9481	21.3394	21.0378	21.3373	20.8331	21.2267	21.2469	21.1859	20.8482	21.1908	21.1782	21.0627	21.194	21.1418	20.9581	21.065	20.9763	20.6844	21.4087	21.1211	21.3259	20.944	20.9916	21.1736	21.1959	21.1974	21.3464	21.2904	21.1765	21.3007	21.2593	21.0569	21.3236	21.3614	21.2767	21.3511	21.3544	21.2042	21.1442	20.7834	21.409	21.4331	21.099	21.197	21.3825
O35814	Stress-induced-phosphoprotein 1	Stip1	20.1971	20.3048	20.3605	20.0627	20.7089	20.1054	20.1407	20.7352	19.9984	20.0682	20.4798	19.9862	19.9761	19.8223	20.1675	19.9756	19.8941	20.1989	20.2299	20.7003	20.1605	20.3587	19.9884	20.0827	19.9589	20.1033	20.1951	20.3375	20.091	20.2161	20.2176	20.4706	20.1425	20.1702	20.0068	20.0636	20.1301	20.153	20.0445	20.2303	20.0173	20.3237	20.6384	20.2117	20.3405	19.9841	19.9712
P48721	Stress-70 protein, mitochondrial	Hspa9	20.9231	21.2624	21.2729	21.4663	21.4334	21.3335	21.2927	21.4957	21.3702	21.3562	21.3755	21.4243	21.296	21.5037	21.4305	21.5177	21.3915	21.2182	21.2529	21.2703	21.5987	21.2732	21.5485	21.0431	21.1764	21.3033	21.2672	21.2943	21.4221	21.3993	21.4493	21.4365	21.4178	21.3354	21.605	21.2936	21.5249	21.502	21.4757	21.3039	21.5061	21.0791	21.6291	21.6976	21.356	21.1752	21.5163
P29315	Ribonuclease inhibitor	Rnh1	20.8048	21.1202	20.6689	21.0619	20.9161	21.196	20.8121	20.8282	21.0871	21.1647	20.8227	21.1521	21.1629	20.7479	21.0601	20.8815	20.894	20.5279	21.1404	20.832	21.3518	20.9363	21.0858	20.8615	20.7396	21.0771	20.9097	20.7713	20.8998	20.7268	21.0975	20.9191	21.0392	20.7419	21.0033	21.077	21.0231	20.9845	21.0784	20.7021	21.0849	20.5417	20.8022	21.3285	20.8837	21.1093	21.1715
Q63797	Proteasome activator complex subunit 1	Psme1	21.1608	21.6108	21.0288	21.1869	21.4764	21.6491	21.0528	21.5237	21.5047	21.4166	21.4792	21.5452	21.4684	20.9401	21.5865	21.1867	20.7932	21.1893	21.7091	21.3563	21.6426	21.0191	21.4126	21.368	21.0374	21.4745	21.3164	21.2104	21.3802	21.3808	21.448	21.3564	21.4304	20.8441	21.2825	21.4969	21.491	21.4463	21.3616	21.21	21.3887	20.8996	21.5757	21.7512	21.4473	21.404	21.3543
Q5XI73	Rho GDP-dissociation inhibitor 1	Arhgdia	23.072	23.385	22.9209	23.2303	23.3795	23.3436	23.3624	23.182	23.0503	23.3161	23.5764	23.2188	23.3664	23.0877	23.3541	23.0528	23.6254	22.7739	23.523	23.4584	23.8163	23.3296	23.0398	23.3334	22.8961	23.0639	23.0902	23.1926	23.0036	22.914	23.0674	23.083	22.707	22.8652	22.8119	23.1597	23.5169	23.1003	23.0929	22.9571	23.3725	22.4378	22.7002	23.476	23.3204	23.1176	23.0297
Q9QXQ0	Alpha-actinin-4	Actn4	18.6179	17.9607	18.3868	18.1706	18.1763	17.6274	18.4075	18.2955	18.205	17.6221	18.0914	18.0129	18.0288	17.8698	17.998	17.9727	18.1934	18.4656	17.512	18.1879	17.8053	18.0058	18.0573	18.1788	17.9935	17.8392	17.5037	17.8163	18.2437	18.586	18.2492	17.9514	18.2359	18.2196	18.139	17.805	17.7751	17.9168	18.1607	18.3655	18.3247	18.2192	18.1775	18.0796	18.1975	17.8077	18.3341
Q64303	Serine/threonine-protein kinase PAK 2	Pak2	19.7785	20.326	19.7047	20.3876	20.1055	20.3666	19.8402	20.5994	20.2123	20.1532	20.338	20.2509	20.1636	20.2151	20.3475	20.3818	20.1414	20.8658	20.3808	20.0519	20.5158	20.2069	20.4408	19.9324	20.1095	20.0242	20.1188	20.2494	20.1936	19.9782	20.3703	20.3884	20.2473	20.1555	20.2433	20.3877	20.3659	20.3032	20.2585	20.7433	20.2646	20.0073	20.5027	20.4492	19.8341	20.2002	20.2512
O88656	Actin-related protein 2/3 complex subunit 1B	Arpc1b	20.9319	20.7279	20.6974	20.7366	21.0121	20.4901	20.7827	20.2283	20.4763	20.7342	20.0733	20.6545	20.9529	20.7203	20.4274	20.2414	20.6074	20.1716	20.9239	20.0854	20.7077	20.547	20.4233	21.1699	20.8844	20.6487	21.09	20.1953	20.7131	19.8601	20.6029	20.5609	20.349	20.5571	20.0606	20.7417	20.5849	20.3093	20.6879	19.9084	20.3374	20.1797	20.2314	19.9612	20.9542	20.3625	20.5473
P97536	Cullin-associated NEDD8-dissociated protein 1	Cand1	20.8199	20.6345	20.4695	20.4089	20.4801	20.5015	20.5848	20.1567	19.951	20.7372	20.7571	20.4354	20.4293	20.0947	20.4031	19.9905	20.5067	20.3348	20.7577	20.8157	20.2982	20.2763	20.2092	21.0337	20.2764	20.249	20.4988	20.6022	20.4569	20.2399	20.1784	20.034	20.0885	20.3324	19.7731	20.3591	20.6035	20.419	19.8195	20.3101	20.3097	19.9262	20.2618	19.7241	20.5362	20.5243	20.0799
P62260	14-3-3 protein epsilon	Ywhae	20.9398	20.3127	20.3273	20.4207	20.3047	20.233	20.3777	20.0752	20.6067	20.3408	20.6655	20.3779	20.881	21.0584	20.3082	20.5395	21.0473	19.983	20.5371	20.4638	20.5439	20.3312	20.8217	20.8412	20.5316	20.0638	20.4319	20.2063	19.9596	20.2103	20.8757	20.9598	19.8862	20.3684	20.5465	20.4937	20.5136	20.1636	20.3046	20.7244	20.154	20.5032	20.9583	20.3208	20.9859	20.3734	19.9188
P02091	Hemoglobin subunit beta-1	Hbb	21.0578	21.4348	22.0171	22.1968	21.777	21.5744	22.1944	21.362	22.6425	20.973	20.4313	22.6862	21.6607	21.6442	21.0719	21.4664	20.7624	21.9743	22.9982	21.0151	20.8922	21.1213	20.94	22.0037	20.6651	21.4752	20.6796	20.6778	21.7531	20.375	20.6662	21.7611	22.4649	19.8267	22.5374	20.3684	21.2032	21.6763	21.1187	21.1426	22.0353	22.2687	19.6774	22.7207	21.5774	23.996	20.5972
P68255	14-3-3 protein theta	Ywhaq	20.275	19.7577	20.1817	20.2223	19.6831	20.2976	20.067	20.2615	20.6631	19.9091	19.7693	19.9718	20.7143	20.8948	19.9761	20.6309	20.8899	19.9151	19.7828	19.9128	20.8193	20.134	20.9829	20.4251	20.4526	19.9113	20.3163	19.9613	20.0192	20.0957	20.7143	20.8589	20.3492	20.2	21.3846	19.9703	20.0285	19.9269	20.3535	20.7857	20.2883	19.7664	20.9868	21.0525	20.3813	19.6032	20.3193
Q63716	Peroxiredoxin-1	Prdx1	22.2395	23.0561	22.1364	22.7604	22.3779	22.8793	22.3139	22.6236	22.7431	22.98	22.4839	22.8375	22.9691	22.5165	23.0089	22.5841	22.7565	22.8622	22.8855	22.0449	22.6878	22.3724	22.8879	22.3665	22.3608	22.8628	22.783	22.3449	22.6693	22.9591	22.8995	22.8577	22.7844	22.4273	22.3835	22.7961	22.8316	22.8822	22.8955	23.0653	22.7339	22.2345	22.8078	23.0058	22.7608	23.0566	22.5756
O88767	Protein/nucleic acid deglycase DJ-1	Park7	21.4856	21.4895	21.318	21.5206	21.3555	21.7247	21.1378	21.4416	21.8162	21.4295	21.5698	21.6175	21.3277	21.3964	21.4383	21.7989	21.3158	21.0096	21.6526	21.9692	22.0655	21.0381	21.7081	21.3842	21.2083	21.3695	21.2481	20.9303	20.9956	21.0302	21.5558	21.6571	21.6579	21.0872	21.8054	21.2671	21.3514	21.5294	21.0497	21.3533	21.4872	20.9807	21.309	21.714	21.8257	21.2941	21.6386
Q09073	ADP/ATP translocase 2	Slc25a5	22.5724	22.0352	22.2234	21.9448	22.2484	21.6383	22.2868	21.5948	21.6125	22.1597	22.0624	22.0752	21.8407	21.2914	21.8036	21.1552	21.658	22.0867	22.1124	22.1577	21.7006	21.8933	21.307	22.9067	22.1153	22.3191	21.9016	22.5036	21.9104	21.7831	21.8541	21.868	21.7563	22.395	21.2669	21.9151	21.9299	21.6835	22.1313	22.0486	21.7979	22.5158	21.8379	21.3678	22.2928	22.0128	21.8183
Q9EPH8	Polyadenylate-binding protein 1	Pabpc1	20.4653	20.2568	20.2445	19.5983	20.9162	19.7041	20.3753	20.2374	19.6461	20.0244	20.1823	19.8329	19.805	19.3449	20.1163	19.8303	20.0857	20.3481	19.7825	20.2963	19.653	20.3513	19.5066	20.0657	19.9725	19.8569	19.8527	20.0605	19.9233	19.789	19.2999	19.8408	19.7539	19.9283	19.5315	20.1134	19.979	19.8427	19.7069	19.7892	19.7727	19.8481	19.6441	19.5981	20.5556	20.0135	19.9053
P24135	1-phosphatidylinositol 4,5-bisphosphate phosphodiesterase gamma-2	Plcg2	19.7254	19.6823	19.6639	19.6032	19.8236	19.5933	19.7395	19.8395	19.4219	19.5719	19.7945	19.544	19.443	19.3471	19.3552	19.5992	19.3587	19.6205	19.4271	19.8055	19.3779	19.6695	19.3796	19.9562	19.8857	19.4934	19.8069	19.7492	19.4807	19.719	19.4531	19.4435	19.5591	19.8504	19.1625	19.6435	19.5739	19.6575	19.51	19.5868	19.2368	19.7096	19.6354	19.2802	19.6719	19.2728	19.4439
B1H267	Sorting nexin-5	Snx5	19.6473	20.2006	19.8825	20.3005	19.9343	20.1126	19.7949	19.82	20.0972	20.422	19.8597	20.2227	20.1419	19.9592	20.0995	20.0577	19.9328	19.7292	20.1257	19.539	20.3213	19.9802	20.3194	19.9329	19.8777	20.1565	20.3084	19.7984	20.0218	20.1608	20.1883	20.2667	20.059	19.9089	20.053	20.1344	20.3157	20.097	20.2805	19.9776	20.0594	19.7632	19.9629	20.0897	19.3581	20.3385	19.9764
Q9WTT6	Guanine deaminase	Gda	20.5616	20.9123	20.5949	20.6921	20.8683	20.7943	20.7863	19.738	20.6991	21.2149	20.7059	20.6477	20.821	20.0212	19.9793	19.5486	20.5255	20.3787	20.8431	20.5583	20.7114	20.5844	20.5689	20.8732	20.5973	20.8613	20.9274	20.892	20.5331	19.7803	20.2992	21.0714	20.5916	20.7942	20.1587	20.8379	20.9173	20.1835	20.6356	20.4166	20.4898	20.2124	20.0385	20.2872	20.0424	20.9885	20.5093
Q63617	Hypoxia up-regulated protein 1	Hyou1	19.4435	19.8316	19.4479	19.6234	19.5034	19.5958	19.6049	19.4208	19.4908	19.8858	19.7031	19.9108	19.3267	19.1303	19.6224	19.311	19.5695	19.4486	19.3404	19.702	19.358	19.6251	19.6145	19.2144	19.3103	19.4823	19.4832	19.5579	19.0919	19.7507	18.9085	19.3056	19.4977	19.473	19.0785	19.2701	19.3953	19.7311	19.5725	19.8193	19.5258	19.6426	19.3007	19.518	19.582	19.7862	19.3388
Q6Q0N1	Cytosolic non-specific dipeptidase	Cndp2	19.9986	20.5668	20.0583	20.3989	20.3704	20.4437	19.868	20.2998	20.4198	20.5706	20.25	20.3014	20.5768	20.2432	20.5081	20.4813	20.2304	20.4527	20.4237	20.2797	20.3986	20.3313	20.5716	20.1536	20.2676	20.4125	20.4828	19.8702	20.1339	20.3645	20.3403	20.7341	20.3434	20.3122	20.1998	20.5135	20.2994	20.4212	20.4988	20.2693	20.0042	20.2071	20.3825	20.3205	20.2952	20.7484	20.511
Q32PX7	Far upstream element-binding protein 1	Fubp1	21.0311	21.0608	20.9707	21.1348	21.4026	21.0814	21.2065	21.4841	20.9629	20.9546	21.175	21.1951	20.9724	21.4362	21.3326	21.3718	21.2561	21.5385	21.0029	21.2427	21.3175	21.315	21.3059	20.6812	20.8146	21.13	20.9362	21.0851	21.4444	21.4662	21.1053	20.6721	21.1571	21.0378	21.4935	21.4023	21.4016	21.3674	21.297	21.2258	21.3811	20.6651	21.295	21.4246	21.2107	21.0967	21.4065
P62909	40S ribosomal protein S3	Rps3	21.4592	20.7985	21.0538	20.3787	21.0001	20.1876	21.1053	20.7723	20.3793	20.4116	21.0401	20.3102	20.4134	20.286	20.5476	20.3383	20.7106	20.5769	20.2972	21.127	20.1071	20.8369	20.2242	21.1077	20.7818	20.3001	20.4746	20.7867	20.3765	19.9335	20.0374	20.3774	20.1276	20.8474	20.1105	20.2002	20.2186	20.1624	20.0329	20.3972	20.6732	20.684	20.2291	20.2969	20.9387	20.212	20.3653
P16638	ATP-citrate synthase	Acly	19.7365	19.8419	19.7361	19.8322	19.6432	19.9215	19.5993	19.969	19.7704	19.7916	19.852	19.9102	19.6371	19.5531	19.8921	19.9252	19.7619	19.6426	19.7302	19.9655	20.0626	19.6591	19.7562	19.9635	19.5549	19.6865	19.7476	19.6391	19.8072	19.7902	19.8682	19.7241	19.6557	19.7013	19.6712	19.8751	19.7793	19.9154	19.5983	19.9341	19.8044	19.5255	19.5566	19.9138	19.889	19.7673	19.9726
P43138	DNA-(apurinic or apyrimidinic site) lyase	Apex1	21.2006	20.9058	21.1964	21.0706	21.1537	20.9512	21.2681	20.8107	20.9265	21.0669	21.1769	21.0665	20.9094	20.844	20.9849	20.3615	20.7933	20.6326	21.2584	21.1811	20.7802	20.723	20.7191	21.4942	20.9731	21.1086	21.1369	21.3246	21.0727	20.4716	20.8397	20.4019	20.8544	21.0512	20.568	20.8801	21.033	20.751	20.9787	20.3871	20.7431	21.0646	20.4877	20.546	21.0236	20.7367	20.645
P24155	Thimet oligopeptidase	Thop1	19.1636	19.8241	19.5409	19.8326	19.7822	20.0081	19.4824	19.9857	19.7194	19.5681	19.5299	19.7954	19.46	19.4623	19.7688	19.8587	19.4355	19.558	19.9772	19.7469	19.7247	19.5794	19.8557	19.4621	19.6233	19.3968	19.8013	19.529	19.6829	19.7159	19.6315	19.6254	19.6228	19.2578	19.5402	19.687	19.6267	19.8398	19.8665	19.9274	19.4466	19.2029	19.8394	19.4668	19.7477	19.3512	19.459
P51635	Aldo-keto reductase family 1 member A1	Akr1a1	20.2267	20.3773	20.0216	20.1439	20.0215	20.2287	19.9874	19.7913	20.0282	20.3958	20.4283	20.1311	21.0364	19.8414	20.2567	19.886	20.8919	19.7801	20.3276	20.371	20.2146	20.2028	20.2005	20.4306	20.1074	20.9754	20.1702	20.0907	19.9348	19.8668	20.8316	20.1667	19.9396	19.9268	19.7511	20.1209	20.1285	19.8527	20.082	19.9541	20.1655	20.04	19.8725	21.135	20.1393	20.4555	20.0747
Q00438	Polypyrimidine tract-binding protein 1	Ptbp1	20.8001	20.6057	20.577	20.5965	20.6832	20.7425	20.7064	20.9763	20.5641	20.6639	20.4119	20.7665	20.4238	20.7698	20.9977	20.9317	20.7617	20.6918	20.2019	20.7059	21.0227	20.8158	20.9442	20.5804	19.5921	20.55	20.4746	20.9068	20.4853	20.7959	19.8882	20.5005	20.449	20.3858	20.5072	20.8279	20.646	20.7796	20.5841	20.6612	20.9669	20.707	20.6918	20.8099	20.794	20.7871	21.0448
P18484	AP-2 complex subunit alpha-2	Ap2a2	20.3885	20.4128	20.4935	20.2809	20.2133	19.698	20.301	19.7159	20.2198	20.3053	20.4559	20.227	20.2099	19.9377	20.0259	19.8812	20.1116	20.2651	19.9144	20.0655	19.8423	20.0568	19.9715	20.2326	20.3281	20.3373	20.3261	20.2942	19.943	20.17	20.0305	20.3548	20.0013	19.9041	19.6091	20.0663	20.0917	19.9961	19.9338	20.2849	20.1253	20.3439	19.5794	19.6105	19.8136	20.4723	20.0014
P55260	Annexin A4	Anxa4	19.9914	20.0961	19.8775	20.1972	17.7117	17.7226	19.7169	19.8427	19.915	20.2381	19.9783	20.1067	19.9185	20.2317	19.8141	20.0396	19.928	19.9257	19.7098	20.0358	20.3778	19.9041	20.4283	19.685	20.1303	20.1038	19.8539	19.7163	20.0816	20.3493	20.1173	20.2556	19.7888	19.9065	20.2878	19.7549	19.703	20.0727	19.9552	20.1661	20.3039	19.6983	19.7538	20.0477	19.5917	19.7695	20.2382
P06685	Sodium/potassium-transporting ATPase subunit alpha-1	Atp1a1	19.7329	20.2008	20.0232	20.5224	20.0677	20.2372	20.1293	20.3277	20.3986	20.324	19.9488	20.5188	20.1458	20.6553	20.5926	20.4405	20.3385	20.5945	20.0541	19.7724	20.362	20.1127	20.5772	19.5626	19.8865	20.5491	20.2682	20.1385	20.6198	20.7978	20.3573	20.4623	20.5498	20.0626	20.6836	20.2691	20.444	20.4749	20.6222	20.6069	20.7777	19.9833	20.4945	20.7427	20.0588	20.169	20.5656
F1LNJ2	U5 small nuclear ribonucleoprotein 200 kDa helicase	Snrnp200	19.6505	19.4928	19.8063	19.2892	19.8535	19.3948	19.8123	19.7517	19.3805	19.4618	19.5792	19.5617	19.1707	19.5825	19.7123	19.4479	19.7343	19.9967	19.3996	19.3761	19.3521	19.6051	19.5193	19.4622	19.5631	19.5912	19.0542	19.6274	19.5415	19.4225	19.3685	19.5327	19.6513	19.6616	19.5393	19.7226	19.4129	19.6405	19.1633	19.6497	19.3941	19.5942	19.4372	19.2035	19.4503	19.5908	19.6569
Q9WVC0	Septin-7	Septin7	17.9231	18.5215	18.6719	18.6045	17.9464	18.7374	18.0648	18.6093	18.8024	18.12	17.9896	18.3967	18.7627	19.1719	18.5014	18.6031	18.5104	18.4181	18.2075	17.8954	18.8402	17.8876	18.9686	18.0571	18.4602	18.4104	18.937	18.0332	18.6623	18.5099	18.8795	19.0763	18.8369	18.4717	19.1065	18.6472	17.7908	18.6096	18.9456	18.633	18.4026	18.0932	19.0409	18.8117	18.5714	18.255	18.9155
Q6MG61	Chloride intracellular channel protein 1	Clic1	20.9067	21.5049	21.0704	21.601	21.2819	21.8103	21.2256	21.2417	21.6298	21.5665	21.3896	21.6201	21.3407	21.6374	21.4596	21.5113	21.5092	21.1883	21.638	21.4864	21.7453	21.2823	21.6961	20.9602	21.0464	21.2602	21.3861	21.3431	21.3527	21.372	21.5804	21.3532	21.427	21.141	21.3733	21.5116	21.5789	21.3911	21.2331	21.358	21.4792	20.996	21.2858	21.6796	21.2595	21.5351	21.5049
Q6AYT3	tRNA-splicing ligase RtcB homolog	Rtcb	19.7129	20.2222	20.0312	20.1541	20.0758	20.0727	19.7684	20.4669	19.9738	19.9178	19.981	20.2076	20.0821	20.2154	20.3963	19.9903	19.8089	20.5683	19.9448	19.8852	19.7923	19.8618	20.0086	19.9273	19.8594	20.2477	19.9427	20.184	20.4169	20.6775	19.959	20.0731	19.8588	19.844	20.1932	20.1233	20.0161	20.5212	20.0865	20.605	20.1693	19.8998	20.264	20.4799	20.2503	20.1433	20.1258
P62963	Profilin-1	Pfn1	24.2945	25.1985	24.5362	24.8421	24.7459	25.1652	24.5812	24.0541	24.8702	25.1948	24.6405	25.0051	24.6905	24.7312	24.617	24.3759	24.6993	24.261	25.559	24.7193	25.1518	24.5765	24.8277	24.5937	24.3848	24.8254	24.9504	24.7208	24.6486	24.3081	25.0002	24.6241	24.5585	24.4037	24.4537	24.9233	24.819	24.3013	24.6134	24.1336	24.7253	24.2241	24.3116	24.6914	24.6956	24.8951	24.6436
P29410	Adenylate kinase 2, mitochondrial	Ak2	19.9743	19.98	20.2528	20.0839	20.108	20.4112	20.1413	20.4126	20.7123	19.9347	19.9033	20.0526	20.7183	20.7112	20.3996	20.6827	20.4722	20.4544	19.998	19.9167	20.4954	20.2409	20.761	19.7795	20.1829	20.143	20.5743	20.3907	20.0834	20.5332	20.7709	20.7001	20.136	19.9248	20.9834	20.4236	20.0033	20.4124	20.795	21.0111	20.0198	19.8727	21.1443	20.8044	20.6509	20.0112	20.2385
P01026	Complement C3	C3	19.0945	19.0804	19.0073	19.5605	19.1089	19.4274	18.9898	19.1418	18.9439	19.0954	18.9958	18.9753	18.9384	19.5282	19.3183	19.421	19.1063	18.748	18.9034	18.8281	19.489	18.8288	19.0819	19.1229	18.7073	18.8115	18.7845	18.7129	18.648	18.905	19.6843	19.4423	19.2634	18.8391	19.0238	19.4069	18.8893	18.7732	19.2779	19.4954	19.1181	19.1796	19.2137	19.6874	19.059	19.7829	19.8677
Q63413	Spliceosome RNA helicase Ddx39b	Ddx39b	20.4382	20.1609	20.1111	20.1673	20.3609	19.9689	20.5362	19.5176	19.881	20.47	20.0646	20.3148	20.4742	20.6109	19.9032	19.7074	20.8308	19.546	20.5605	19.9815	20.1745	20.0684	20.187	20.5213	19.7851	20.2414	20.2	20.0991	19.6459	19.6533	20.1017	20.0553	19.9489	20.0702	19.6547	19.9812	20.3786	19.5005	19.9209	19.9427	19.8858	19.9964	19.9367	19.6772	19.9533	20.1095	19.7414
Q63081	Protein disulfide-isomerase A6	Pdia6	22.289	21.8685	21.7959	21.8952	21.9563	21.7864	22.1626	21.5175	21.4983	22.1783	22.1519	21.8571	21.7728	21.5628	21.635	21.5041	21.9219	21.3361	21.6595	22.0641	21.5043	21.9036	21.6089	21.9613	21.7133	21.6162	21.6868	21.7097	21.2021	21.1911	21.1888	21.3821	21.1672	21.7014	20.9231	21.2618	21.5073	21.383	21.6955	21.1354	21.6015	21.9033	20.9911	21.4337	21.8596	21.7373	21.1546
Q9JHL4	Drebrin-like protein	Dbnl	20.4069	20.4062	20.2108	20.4392	20.1736	20.6559	20.0684	20.3309	20.8404	20.3916	19.9562	20.4225	20.9576	21.1005	20.3238	20.7081	20.6788	19.9973	20.2681	19.6857	21.0381	20.0985	20.8643	20.2875	20.2328	20.3199	20.6	20.0394	20.3836	20.3768	20.9722	20.9268	20.5564	20.0238	21.3198	20.3466	20.2731	20.044	20.849	20.6161	20.3432	19.9461	20.9394	20.9843	20.4703	20.2384	20.696
P12785	Fatty acid synthase	Fasn	18.6488	19.0638	18.9417	18.9018	18.8295	19.1998	18.7673	19.4204	19.2402	18.8938	19.123	18.9255	18.9952	18.6739	19.0814	19.3728	19.2063	19.3979	18.9033	19.1435	19.0547	18.9863	19.0924	19.195	18.8994	18.8037	19.0735	18.5242	18.9983	19.2598	19.0652	19.0461	19.3771	19.1255	19.5852	19.0767	18.7541	19.3196	19.1297	19.398	19.0365	19.0533	19.6031	19.1916	19.1075	18.8213	18.9283
P62828	GTP-binding nuclear protein Ran	Ran	21.1698	21.3406	21.3261	21.4552	21.4569	21.2932	21.4708	21.4711	21.2128	21.4512	21.5194	21.5865	21.3167	21.3957	21.5126	21.2675	21.6694	21.5032	21.5555	21.4068	21.4446	21.257	21.2851	21.2745	21.3789	21.3746	21.4727	21.4605	21.3522	21.6436	21.349	21.2662	21.2135	21.4487	21.2197	21.5482	21.6137	21.5444	21.3711	21.5115	21.4115	21.2743	21.5117	21.3831	21.717	21.4051	21.2107
P11507	Sarcoplasmic/endoplasmic reticulum calcium ATPase 2	Atp2a2	17.9637	17.8439	17.8103	18.1755	17.6681	17.6981	17.6887	17.9219	17.8514	17.9196	17.3644	17.8656	18.0587	18.2028	18.025	18.1014	18.1511	17.6173	17.4722	17.1492	17.9545	17.6564	17.9999	17.668	17.7	18.0133	17.8544	17.4358	17.7129	18.0931	17.875	18.1208	17.9286	17.7903	18.0487	17.5529	17.5688	17.9314	17.9423	17.8647	18.3735	17.7138	17.6414	18.2008	17.489	17.8729	18.1659
P50878	60S ribosomal protein L4	Rpl4	20.0184	19.4913	19.515	19.1199	19.7381	19.1886	19.6682	19.9199	19.2115	19.3167	19.4393	18.8403	19.7991	19.5693	19.6448	19.887	19.5014	19.9124	18.6604	19.5141	19.4911	19.4875	19.3613	20.0778	19.5014	19.3128	19.3202	19.4321	19.721	19.6275	19.6712	20.1941	19.454	19.5498	19.7303	19.2243	18.9336	19.4263	19.1941	20.6026	19.7403	19.5097	20.0468	19.7708	19.7846	18.9262	19.6715
P52296	Importin subunit beta-1	Kpnb1	20.8767	20.7121	21.0126	20.6945	21.1268	20.3409	21.2128	20.6673	20.7759	20.8169	21.1604	21.0808	20.5641	20.5136	20.816	20.6253	20.5104	20.8269	20.8756	21.139	20.3012	20.8033	20.2724	21.0312	20.8416	20.7564	20.7104	21.3547	20.6829	20.4867	20.511	20.6778	20.3392	21.0794	20.0119	20.6493	20.6926	20.8733	20.6786	20.4674	20.6688	21.1048	20.2066	20.2495	21.1525	20.7526	20.627
P85834	Elongation factor Tu, mitochondrial	Tufm	20.5955	20.1623	20.2358	20.3148	20.3077	20.3728	20.484	20.2899	20.4454	20.3471	20.3908	20.3091	20.4687	20.6396	20.3039	20.2424	20.2351	20.272	20.4508	20.6576	20.3393	20.375	20.4012	20.716	20.502	20.0336	20.5178	20.5872	20.4593	20.3264	20.3067	20.5323	20.0897	20.4906	20.1249	20.2061	20.4355	20.3448	20.4191	20.4359	20.2895	20.1828	20.7214	20.3601	20.6403	20.0257	20.2835
Q68FS4	Cytosol aminopeptidase	Lap3	19.2622	19.5084	19.4022	19.5288	19.4741	19.68	19.3344	19.1599	19.2922	19.5267	19.2055	19.206	19.6432	19.3183	19.4209	19.427	19.3036	18.9099	19.4693	19.2481	19.6656	19.5035	19.5472	19.3418	19.5205	19.6261	19.7096	19.1682	19.3815	19.3698	19.5084	19.707	19.3279	19.473	19.4247	19.3412	19.346	19.2789	19.1242	18.9305	19.4838	19.0403	19.3884	19.479	19.0332	19.4326	19.3582
P56574	Isocitrate dehydrogenase [NADP], mitochondrial	Idh2	20.5069	19.7019	20.1216	19.5219	20.0518	19.2852	20.115	19.1485	19.439	19.9705	20.2134	19.7421	19.5413	19.3126	19.3573	19.1993	19.6223	19.3868	19.8832	20.4572	19.2394	19.7175	19.0698	20.3291	19.9609	19.4516	19.8588	20.1507	19.2202	19.2778	19.1361	19.2884	18.9059	19.8649	18.6988	19.6463	19.8181	19.3766	19.7154	19.1304	19.4034	19.9336	18.9911	18.8802	19.7786	19.8641	18.9517
Q91Y81	Septin-2	Septin2	19.8852	20.1018	19.7716	20.0367	19.8808	19.8862	20.0139	19.3906	19.8744	20.2704	19.8804	20.1451	20.2069	19.9179	19.9302	19.5571	19.7495	19.7623	20.0462	19.7382	19.7574	19.8683	19.941	19.9486	19.9367	20.0198	20.1179	19.7842	19.9608	19.7527	19.8342	20.0543	19.86	19.7548	19.6857	19.9568	20.0945	19.787	20.0216	19.6618	19.9527	19.711	19.4436	19.6163	19.7678	20.2277	19.6631
P09895	60S ribosomal protein L5	Rpl5	21.0584	21.4416	20.9856	20.9278	21.0628	20.8791	20.9847	21.6816	21.0021	20.942	21.0548	20.9438	20.8086	20.9402	21.3882	21.2353	20.6277	21.7328	20.5911	20.8783	20.6627	20.8655	20.9177	20.9393	21.2445	21.0679	21.1361	20.9081	21.4761	21.4007	20.9204	21.2177	21.1925	20.8224	21.4005	20.9691	20.5518	21.3374	21.0344	22.0008	20.9139	21.1007	21.3689	21.047	21.4284	20.7532	20.9613
Q920L2	Succinate dehydrogenase [ubiquinone] flavoprotein subunit, mitochondrial	Sdha	19.7464	19.4334	19.1128	19.3163	19.526	19.2114	19.6041	19.0189	19.0948	19.6473	19.3332	19.4773	19.47	19.2799	19.263	18.5513	19.6811	19.266	19.6092	19.4119	19.0568	19.4198	19.1736	19.8679	19.2456	19.5241	19.3805	19.713	19.2352	19.457	19.3289	19.3365	18.7528	19.3702	18.9018	19.3129	19.5454	19.0008	19.5733	19.4386	19.2041	19.3648	19.2321	19.0565	19.4999	19.4188	18.7309
Q5I0D7	Xaa-Pro dipeptidase	Pepd	20.3458	20.4392	20.2255	20.1789	20.539	19.7919	20.2629	19.9068	19.9398	20.4262	20.8135	20.1031	20.3214	19.6568	19.9511	19.8247	20.2495	19.974	20.2338	20.273	19.7904	19.9365	19.8697	20.7207	20.3156	19.7958	20.2263	20.0364	19.7185	19.9604	19.7245	20.0189	19.6693	19.972	19.4806	20.3311	20.3598	19.9622	19.8617	19.7848	19.6222	20.0523	19.6092	19.5786	19.8728	20.6107	19.6704
Q9JMJ4	Pre-mRNA-processing factor 19	Prpf19	19.2574	19.1894	19.0378	19.4659	19.035	19.1198	19.3839	19.141	19.4953	19.3733	18.6446	19.5191	19.4232	19.563	19.2274	18.7636	19.431	18.8271	19.23	18.2377	19.0206	18.6834	19.3783	19.2044	19.0723	19.2249	19.0755	18.9794	19.3804	19.3554	19.5738	19.3205	19.5102	19.3657	19.4444	19.1428	18.9248	19.2466	19.5057	19.1597	19.3424	18.8262	19.6807	19.5543	18.9321	19.233	19.5059
O35828	Coronin-7	Coro7	20.0616	20.6289	20.0989	20.5225	20.3481	20.5696	20.189	20.517	20.512	20.6969	20.3291	20.4559	20.4766	20.3252	20.7053	20.6121	20.4618	20.3254	20.5871	20.0181	20.7266	20.3444	20.4623	20.105	20.1503	20.6936	20.5217	20.5007	20.6592	20.4515	20.5652	20.5995	20.4883	20.1168	20.3428	20.5019	20.5007	20.545	20.6531	20.43	20.664	19.9424	20.3875	20.754	20.3019	20.45	20.5351
P16086	Spectrin alpha chain, non-erythrocytic 1	Sptan1	19.3767	20.2866	19.254	19.7572	19.8048	20.3272	19.2008	20.0181	20.3538	20.184	19.3371	20.2402	20.0633	19.4261	19.7502	19.5004	18.977	19.8605	20.2917	19.4576	20.3399	19.2514	19.1747	18.9188	20.2868	20.2026	19.5755	19.7231	19.6972	19.8724	19.0911	19.7995	20.4267	19.5008	20.0093	20.1104	19.6205	20.0193	20.145	19.6661	20.2433	19.5849	20.2769	19.4024	19.3523	20.0733	20.1244
Q8R491	EH domain-containing protein 3	Ehd3	18.7931	19.1508	18.5448	19.0879	18.7709	18.9865	19.0077	19.137	18.7459	18.9182	18.9014	19.4583	18.7016	18.958	19.2956	19.1558	18.915	19.1653	19.3399	19.0775	18.9298	18.8132	18.9366	18.771	18.573	18.9871	18.8641	18.8843	19.0528	18.8767	18.9689	18.7692	19.1024	19.1632	19.0897	19.0095	18.9771	19.2732	19.1874	18.9645	18.9427	18.7615	18.7721	19.0895	18.7562	19.4001	19.1173
Q63347	26S proteasome regulatory subunit 7	Psmc2	18.731	19.7119	19.4494	20.015	19.3752	19.881	19.22	19.5606	19.9813	19.8759	19.2538	19.8424	19.5436	19.7286	19.7407	19.7641	19.2894	19.3501	19.7212	19.3346	19.9609	19.4439	19.716	19.0628	19.4521	19.6794	19.662	19.37	19.8604	19.2654	19.8127	19.7354	19.9153	19.5706	19.6494	19.7356	19.4132	19.6895	19.6334	19.1688	19.773	19.2248	19.6082	20.025	19.4096	19.7237	19.9245
P62804	Histone H4	Hist1h4b	22.6039	22.682	22.2802	20.3308	22.4949	22.4463	21.8759	23.0429	22.0672	21.3303	23.0657	20.935	21.9928	20.1697	22.5422	21.1511	21.1741	23.8105	21.7566	22.1171	20.6911	22.037	19.5549	22.1597	22.3289	21.8621	21.5111	20.6381	22.4571	21.1393	22.0496	22.1188	20.5454	20.7224	21.011	21.92	20.1867	21.8739	20.2544	22.668	20.7758	22.2872	20.9802	22.0756	22.4048	22.8107	20.8457
Q68FU3	Electron transfer flavoprotein subunit beta	Etfb	20.929	21.2619	21.0347	21.3847	21.1923	21.2551	21.0428	21.0831	21.3489	21.1608	21.2321	21.3999	21.1823	21.2752	21.3504	21.3845	21.2047	20.9536	21.0127	21.0239	21.4245	21.1989	21.3537	20.7938	20.9541	21.2072	21.0719	21.0395	21.2188	21.7052	21.2307	21.1696	21.0241	21.3017	21.2976	21.3945	21.4512	21.4949	21.3993	21.3325	21.3904	20.8012	21.352	21.4546	21.3816	21.2841	20.9294
P17764	Acetyl-CoA acetyltransferase, mitochondrial	Acat1	20.2194	20.404	20.356	20.749	20.4799	20.4079	20.4124	20.701	20.5664	20.4727	20.0208	20.6446	20.3504	20.4385	20.3698	20.2438	20.4108	20.3323	20.3727	20.1181	20.413	20.3081	20.344	20.2858	20.5226	20.5305	20.4782	20.2259	20.7474	20.4379	20.375	20.3546	20.2917	20.1169	20.2438	20.1298	20.3728	20.5169	20.398	20.296	20.5692	20.0343	20.4696	20.4285	20.3759	20.0626	20.3521
Q3T1J1	Eukaryotic translation initiation factor 5A-1	Eif5a	21.8153	21.3684	22.0056	21.116	21.7712	21.2094	21.7691	21.1136	21.3746	21.2553	21.8931	21.2439	21.2607	21.2601	21.0955	21.1481	21.5032	21.1276	21.6797	21.9654	21.298	21.3944	21.355	21.7548	21.518	21.0263	21.4467	21.8496	21.0244	21.0788	21.3974	21.0048	21.1164	21.5738	21.2269	21.3646	21.2717	20.9651	21.0664	21.2315	21.284	21.6607	21.1982	21.3825	21.7017	21.2524	21.2962
P07632	Superoxide dismutase [Cu-Zn]	Sod1	21.7652	22.2688	22.0585	22.3838	22.0784	22.3497	21.9662	22.416	22.3322	22.2618	21.8913	22.4677	22.3978	22.5411	22.443	22.7071	22.0952	22.2463	22.2017	21.9465	22.792	22.275	22.6677	21.8925	22.0944	22.1962	22.4088	22.0397	22.4515	22.755	22.6043	22.5083	22.4521	22.1594	23.2208	22.4335	22.305	22.5461	22.7557	22.6521	22.5893	21.9108	22.9676	22.9553	22.5068	22.3079	22.5374
P81795	Eukaryotic translation initiation factor 2 subunit 3, X-linked	Eif2s3	19.602	19.0588	19.3602	18.7762	19.4697	18.6139	19.518	18.8393	18.3294	18.977	19.557	18.7428	18.8232	18.8229	18.6949	18.8358	19.3258	18.6249	19.2157	19.6341	18.6911	19.4311	18.2432	19.5984	19.2081	18.578	19.0425	19.3767	18.2668	18.2919	18.5445	18.7537	18.3312	19.4159	18.6607	18.7068	19.1565	18.6325	18.5244	18.7661	18.7014	18.902	18.5174	18.3635	19.445	18.5541	18.6007
P32577	Tyrosine-protein kinase CSK	Csk	19.7106	19.9684	19.5078	19.6176	19.9354	19.711	19.9208	19.4202	19.1258	19.7939	19.7743	19.7195	19.5494	19.3789	19.6883	19.0164	19.4432	19.8356	20.2441	19.9704	19.6242	19.4203	19.1704	20.0899	19.5813	19.6832	19.7737	19.9971	19.5266	19.3511	19.4714	19.3666	19.0117	19.5451	19.0696	19.5989	19.8064	19.568	19.6243	19.5346	19.4699	19.2391	19.1303	19.3157	19.5406	19.5983	19.5841
Q6AYC4	Macrophage-capping protein	Capg	21.1566	21.1807	21.0661	21.3245	21.2527	21.4886	21.3549	21.5144	21.4278	21.3293	21.5173	21.3583	21.2621	21.2335	21.2019	21.3962	21.5209	21.3194	21.1385	21.4703	21.7973	21.3627	21.4246	21.4897	21.2124	21.2219	21.1495	21.4344	21.3996	20.808	20.9446	21.4216	21.3675	21.3191	21.4981	21.2855	21.3225	21.4259	21.3268	21.3765	21.4448	21.0128	21.4356	21.6082	21.0895	21.1296	21.4258
Q8VHV7	Heterogeneous nuclear ribonucleoprotein H	Hnrnph1	19.447	19.2428	19.1717	19.4089	19.7087	19.6092	19.7227	19.7105	19.5043	19.598	19.085	19.7375	19.409	19.7831	19.7325	19.6648	19.5591	19.5182	19.5159	19.3109	19.5022	19.5614	19.9768	18.975	19.0271	19.661	19.4279	19.1553	19.3375	18.8052	19.1712	19.5115	19.8895	19.144	19.7397	19.7186	19.5818	19.1263	19.5236	18.8659	19.514	18.7271	18.8101	19.7492	19.1998	19.4763	19.7958
P61589	Transforming protein RhoA	Rhoa	21.3068	21.6785	20.9706	21.2612	21.2199	21.3602	21.2943	21.3472	21.2381	21.4505	21.2765	21.3613	21.7374	21.2475	21.7776	20.9703	21.4303	21.7793	21.5335	21.1237	21.5518	21.0252	21.0368	21.5769	20.9649	21.58	21.4909	21.2706	21.426	21.6588	21.2953	21.328	21.1884	21.0175	21.0512	21.3696	21.5119	21.6197	21.2856	21.7207	21.2255	20.8818	21.6195	21.3642	21.6215	21.5226	21.1552
Q63028	Alpha-adducin	Add1	19.565	19.0414	19.3665	19.113	19.3519	19.2793	19.1845	19.4996	19.2833	19.2294	19.3896	19.2706	19.2671	19.1365	19.5564	19.0727	19.1068	19.3942	19.2924	19.3825	19.3647	19.2961	19.4647	19.576	19.2352	19.3083	19.3802	19.2764	19.4746	19.3611	19.2612	19.002	19.2397	19.315	19.3514	19.3209	19.3334	19.522	19.2311	19.5215	19.0659	19.22	19.2158	19.09	19.4147	19.0851	19.1242
Q8CFN2	Cell division control protein 42 homolog	Cdc42	21.1385	21.2793	21.0147	21.0685	21.192	21.6932	20.9468	21.6126	21.4798	21.3218	21.37	21.0524	21.2626	21.203	21.4179	21.1112	21.5233	21.4175	21.4156	21.4857	21.3694	21.3069	21.4853	21.272	21.0533	21.2148	21.1447	21.3739	21.3471	21.2663	21.6974	21.5917	21.1232	21.1054	21.4984	21.3098	21.4048	21.3939	21.1031	21.6489	21.3138	20.9945	21.6032	21.349	21.1648	21.5537	21.3815
Q9R063	Peroxiredoxin-5, mitochondrial	Prdx5	20.8632	20.717	20.3692	20.4346	20.7508	19.9566	20.6433	20.2422	20.4741	20.7197	20.8873	20.7212	20.5837	20.2763	20.5919	19.9843	20.6126	20.4157	20.8741	20.8096	20.2357	20.3075	20.0742	21.0003	20.4308	20.5889	20.5981	20.7594	20.2266	20.4308	20.2334	20.2524	19.9025	20.778	20.2676	20.8953	20.9436	20.5993	20.5062	20.223	19.9057	20.4204	20.0875	19.8923	20.7889	20.8467	20.109
P49242	40S ribosomal protein S3a	Rps3a	20.7698	20.3313	20.552	20.2453	20.2073	20.0497	20.3998	20.2513	20.1784	20.0135	20.2713	19.8993	20.1566	20.3628	20.1371	20.3524	20.1294	20.5297	19.7471	20.2378	20.1442	20.1021	20.141	20.7968	20.5653	20.1118	20.05	19.9809	20.2721	20.2601	20.0227	20.3875	20.0358	20.3472	20.3774	20.1003	19.662	19.9675	19.8961	20.4796	20.4137	20.3845	19.8978	20.4259	20.5421	19.8273	19.9954
P10536	Ras-related protein Rab-1B	Rab1b	18.3584	18.3983	18.6468	18.7206	18.3765	18.79	18.6145	18.1437	18.6659	18.8474	18.2511	18.662	18.5194	18.4867	18.2127	18.6296	18.608	18.4801	18.5702	18.4863	18.5889	18.4153	18.7718	18.4227	18.5508	18.6301	18.4815	18.6599	18.643	17.4287	18.5344	18.5903	18.707	18.6064	18.4757	18.3789	18.5989	18.1838	17.9427	18.1173	18.5496	18.3265	18.4816	18.5463	17.8914	18.3904	18.7574
Q4AEF8	Coatomer subunit gamma-1	Copg1	18.7293	17.8018	18.3554	17.6814	18.0911	18.1433	18.132	17.9327	18.0899	18.026	18.0109	17.9744	18.2778	17.6025	18.337	18.1286	17.9819	18.0006	18.0548	17.8704	17.6532	18.1744	18.3611	18.0006	18.1374	17.8238	18.3053	18.0964	18.0141	17.801	18.0444	17.7172	18.0498	18.222	17.9933	17.7053	18.0047	18.5069	17.8965	18.3604	18.0184	18.1647	17.7962	18.042	18.1938	18.7209	17.9777
P61983	14-3-3 protein gamma	Ywhag	17.5941	16.8574	17.4534	16.8335	16.6062	17.3179	16.2487	16.9689	17.3166	17.4706	17.8652	17.0763	17.4378	16.983	17.2316	17.2427	17.4152	16.982	17.9586	17.7698	17.3949	16.9436	17.1004	18.1998	17.5213	17.3936	17.6265	17.8595	17.0088	17.0735	17.1516	17.4402	17.43	16.8078	17.4647	16.5252	17.0068	17.0084	16.6627	17.2316	16.9563	17.7126	17.1492	17.7873	16.484	17.2409	17.1169
Q925Q9	SH3 domain-containing kinase-binding protein 1	Sh3kbp1	17.7874	18.4315	18.8378	18.9573	19.1463	18.9847	18.643	19.3477	18.8098	18.1533	18.3135	18.9575	18.8815	18.8603	18.7788	18.7652	18.8362	18.9243	18.9893	18.7595	19.3892	18.7958	19.0413	18.2203	18.7414	18.5169	18.8041	18.4169	19.2093	18.6575	19.3782	18.5642	19.198	18.7894	19.4381	19.455	18.4537	19.261	18.9034	18.9432	18.7	18.5424	19.6214	19.9184	19.0456	18.3829	18.9009
P47727	Carbonyl reductase [NADPH] 1	Cbr1	19.9493	19.9854	19.5365	19.7975	20.1773	19.835	19.5579	19.6222	19.5899	20.052	19.763	19.8814	19.9003	19.4461	19.9821	19.7574	19.7383	19.818	20.0792	19.8805	19.8436	19.6615	19.6763	19.9803	19.5374	19.6101	19.9185	19.738	19.5229	19.711	19.0286	19.8668	19.8351	19.6453	19.451	19.7934	19.8943	19.8792	19.9238	19.6133	19.4855	19.783	19.6504	19.5826	20.1013	20.234	19.6021
P30349	Leukotriene A-4 hydrolase	Lta4h	19.8955	18.9939	19.7312	20.2165	19.9405	19.8436	19.9123	19.4638	19.8794	20.13	19.5066	19.9287	19.0024	19.9959	19.5183	19.8513	19.1065	19.3833	19.112	20.0939	20.4724	20.0163	20.0591	20.0109	19.8237	19.2489	19.8483	19.6676	19.1477	19.546	19.3061	19.9061	19.8732	19.8801	20.3719	19.9735	19.5833	19.7546	19.3072	19.7507	19.4213	19.5323	19.7325	19.63	19.5371	19.766	20.1754
P52303	AP-1 complex subunit beta-1	Ap1b1	18.476	18.5482	18.1058	18.3065	18.6798	17.9266	18.316	17.5994	18.0895	18.5929	18.3893	18.2551	17.6405	17.5649	18.1721	17.8705	17.9978	18.3774	18.4557	18.3935	18.2954	17.6158	17.8679	18.1804	17.9044	18.3423	18.4977	18.291	18.149	18.3267	17.7968	18.4681	18.1593	17.6131	18.0122	18.2679	18.4872	18.3132	18.7454	18.7507	18.2777	17.3224	17.9428	18.1468	17.4948	18.5521	18.2696
Q7M0E3	Destrin	Dstn	22.0323	21.9817	21.6735	21.9764	21.9026	22.0278	21.7136	22.0207	21.9253	21.8857	21.9022	21.7741	22.1417	22.1593	22.0473	22.0015	22.1971	22.045	21.7165	21.7621	22.3471	21.9534	22.1206	22.0716	21.6768	21.87	21.8932	21.8875	21.9618	22.0077	21.8964	22.1785	22.0152	21.7402	22.2708	21.9551	21.9862	21.9231	22.1373	22.2167	21.9867	21.6393	22.1723	22.1485	21.7219	21.8823	22.1226
Q3B8Q1	Nucleolar RNA helicase 2	Ddx21	19.1424	18.6872	18.9535	18.5654	19.3938	18.7333	18.9351	18.7104	18.2486	18.5866	18.8848	18.7898	18.7792	18.6676	18.8754	18.7465	19.0065	18.9716	18.8012	19.0328	18.5655	18.8592	18.4543	19.1603	19.1716	18.811	18.8464	18.9155	18.751	18.8013	18.2978	18.5362	18.3447	19.0605	18.5015	18.9343	18.8587	18.9767	18.5367	18.7799	18.7356	18.8432	18.3611	18.3697	19.5542	18.6019	18.2923
P13635	Ceruloplasmin	Cp	20.4369	20.0898	19.9884	19.4252	19.856	19.5228	19.7173	19.7255	20.0605	20.2749	20.0153	19.8549	20.0354	20.0572	19.9295	19.6821	19.8778	19.9523	19.8477	19.7241	19.6255	19.9326	19.6934	20.1105	19.6327	20.2957	19.7866	20.1258	19.3803	19.9489	19.5309	20.0324	20.0147	19.9983	20.2172	19.6	19.3167	19.059	20.0665	20.3167	19.8249	19.7562	20.1415	18.9008	19.9061	19.8652	19.4223
P05708	Hexokinase-1	Hk1	18.2744	18.3408	18.5222	18.4309	18.2775	18.1198	18.2743	17.9564	17.7206	18.4883	18.2727	18.4313	17.8182	18.28	18.2462	18.0088	18.11	18.4471	18.1296	18.5048	17.9075	18.2088	17.7468	18.4003	18.8558	18.3902	18.4995	18.2359	18.1632	17.8099	18.2862	18.3337	17.9343	18.6275	17.863	18.4246	18.0783	17.9864	18.2916	18.5357	17.8681	18.6068	18.002	17.6385	18.4536	17.9285	18.001
Q6P799	Serine--tRNA ligase, cytoplasmic	Sars	18.067	18.0433	18.5641	18.4857	18.4317	18.2285	18.081	18.2051	18.0577	18.0997	18.0552	18.2222	18.0338	17.368	18.0005	17.9343	17.3416	18.0038	18.4094	18.3948	17.9325	18.1622	18.9183	17.6816	18.3906	18.0844	18.3616	18.4946	18.4894	18.2055	17.533	17.564	17.7166	17.9399	17.6429	18.4442	17.7496	18.9347	17.6956	18.1151	18.0768	17.9886	17.5137	17.3711	18.7323	18.5526	19.0913
P36972	Adenine phosphoribosyltransferase	Aprt	21.0915	21.0753	20.996	20.8531	21.3583	20.9625	21.1264	20.6044	20.7944	20.9998	21.1261	20.9973	20.7282	20.4131	20.8303	20.6987	20.8859	20.7628	21.4113	21.5323	21.099	21.248	20.7111	21.7362	21.0348	20.8989	21.1523	21.4025	20.6917	20.8877	20.8114	20.9403	20.7289	21.2557	20.7474	21.0523	21.0754	20.622	20.8355	20.8796	20.6736	20.9154	20.6898	20.8494	21.2666	21.1899	20.9355
Q4KLL0	Transcription elongation factor A protein 1	Tcea1	19.5466	18.9034	19.5813	19.5947	19.1909	19.5571	19.2818	19.401	20.1618	19.275	19.5267	19.5581	19.7338	19.8822	19.2412	19.2825	19.5523	19.3422	19.5984	20.158	19.8921	19.5996	20.0471	19.7607	19.5922	19.4988	19.4696	19.72	19.3308	19.505	20.0108	19.9538	19.6639	19.5572	20.1837	19.3386	19.0386	19.2677	19.5736	19.8436	19.3185	19.8275	20.0692	19.9505	19.82	19.1252	19.5558
Q00715	Histone H2B type 1	NA	23.4642	23.5925	23.599	22.6448	23.629	23.7765	23.3208	24.5139	23.5309	22.6683	23.7256	22.7027	23.4548	22.7267	23.9248	23.0518	22.9007	24.9912	23.1803	23.0255	22.5933	23.3717	22.015	22.8736	23.5661	23.376	22.9874	22.6332	24.0988	23.2737	23.6067	23.468	22.7699	22.0999	22.7871	23.3032	22.4167	23.6673	22.1674	24.1823	22.7767	23.3331	22.895	23.7977	23.6726	24.0047	22.6854
F1LQ48	Heterogeneous nuclear ribonucleoprotein L	Hnrnpl	19.5111	19.2942	19.3759	18.7987	20.2611	19.3132	20.2996	19.7887	19.2247	19.7919	19.3317	19.5855	19.0711	19.3359	19.6433	19.684	20.2982	20.3861	19.4771	19.6822	19.0878	20.152	20.1521	18.7848	18.7836	19.5101	19.2768	18.9795	18.8887	18.8163	18.7326	19.7994	20.0684	19.5555	19.3173	20.0171	19.8748	18.3993	19.0712	19.3843	19.3612	19.2519	19.1259	19.2661	19.0532	19.4647	19.8345
Q62636	Ras-related protein Rap-1b	Rap1b	20.5516	20.6109	20.7167	21.1657	20.1206	20.606	20.6415	20.4752	20.6973	20.9403	19.719	20.8528	20.9823	21.4029	20.7875	20.5265	20.9919	20.3173	20.9542	20.0043	21.3229	20.4667	21.0101	20.2883	20.6041	20.8433	20.8343	20.3418	20.7711	20.5928	20.8295	20.8675	20.8209	20.3971	21.1362	20.4782	20.7277	20.3388	21.1463	20.2881	21.168	20.2142	20.8371	21.3295	20.1068	20.5003	20.7866
P13803	Electron transfer flavoprotein subunit alpha, mitochondrial	Etfa	20.4133	20.4061	20.3312	20.7176	20.5911	20.6462	20.5167	20.0532	20.2839	20.7098	20.3588	20.769	20.2639	20.5782	20.3194	20.4728	20.2285	19.7301	20.4811	20.2619	20.9102	20.3928	20.4071	20.5218	20.2923	20.5409	20.3882	20.5607	20.4231	20.0069	20.5078	20.5162	20.5512	20.4216	19.8642	20.4253	20.6014	20.1629	20.4272	20.168	20.7141	20.0321	20.1061	20.7458	20.487	20.4106	20.6491
P01946	Hemoglobin subunit alpha-1/2	Hba1	22.7764	22.426	23.5082	22.9543	22.7636	22.3668	23.4894	22.4438	23.8384	21.7156	20.9064	23.3595	23.1001	22.985	22.0101	22.8302	22.2889	23.1457	23.7348	21.4777	21.7698	22.5619	22.2618	23.4538	22.7428	22.5425	21.9029	21.4706	22.7481	21.6208	21.6658	23.1782	23.6293	21.0371	23.8714	21.3896	22.0245	22.7648	22.3516	23.272	22.4542	23.218	21.0977	23.4176	23.1807	24.5314	21.4454
P13233	2',3'-cyclic-nucleotide 3'-phosphodiesterase	Cnp	19.3386	18.8162	19.1789	18.7861	19.0649	18.9927	18.6092	18.5507	18.8919	19.2018	18.9091	19.2283	18.9828	18.641	19.0884	18.6287	18.8327	18.823	19.243	18.6908	18.7606	18.5855	18.5569	19.669	18.8659	19.3736	19.5015	19.5549	19.0475	19.0806	19.1165	18.6226	19.1887	19.1367	18.3947	19.3848	18.9526	18.8764	18.6737	19.27	18.0873	19.0595	19.0255	18.1817	19.0474	19.2118	18.2768
Q6P7B0	Tryptophan--tRNA ligase, cytoplasmic	Wars	19.4171	20.0385	19.4981	19.7219	19.873	19.9285	19.7075	19.8784	19.6924	19.8715	19.7472	19.9664	19.8421	19.5496	20.0318	19.6754	19.2837	19.6248	19.8997	19.6636	19.9042	19.7061	19.7543	19.7569	19.2615	19.7735	19.6293	19.6373	19.8709	19.8527	19.6534	19.7382	19.73	19.6851	19.4266	19.8055	19.9362	19.9262	19.578	19.6706	19.8928	19.6432	19.583	19.894	19.9649	19.8903	19.728
Q9Z2Q1	Protein transport protein Sec31A	Sec31a	19.2328	19.0604	19.1024	19.0404	19.2516	18.9467	18.8958	18.8823	18.9894	19.0994	19.1749	19.1844	18.8274	18.9653	18.7272	19.2029	19.077	19.0255	18.921	19.1276	18.7561	19.2619	19.0162	19.2688	19.1727	18.7855	19.0051	19.0395	19.0044	19.0985	18.9212	19.0105	18.8026	19.3015	18.7342	19.1554	19.0911	19.0774	19.1121	18.8581	18.6575	19.2412	18.9491	18.6371	19.0644	19.2372	18.9312
P62198	26S proteasome regulatory subunit 8	Psmc5	19.305	19.5343	19.7988	19.6285	19.7997	19.7267	19.5563	19.4682	19.8327	19.8847	19.4662	19.7554	19.5567	19.5224	19.3041	19.7983	19.413	19.5392	19.7269	19.5393	19.7635	19.6516	19.7957	19.604	19.8226	19.6608	19.3155	19.4577	19.6164	19.8268	19.8961	19.58	19.8417	19.706	19.9528	19.5342	19.6806	19.3551	19.1476	19.3582	19.7014	19.7517	19.7032	19.868	19.4639	19.5441	19.5151
Q6P747	Heterochromatin protein 1-binding protein 3	Hp1bp3	19.989	19.5761	19.7896	19.9524	20.0768	19.7372	20.0987	20.4023	19.9866	19.6372	19.4794	20.0938	19.8073	20.3295	20.1772	19.8888	19.9722	19.6352	19.6022	19.6636	20.1166	19.9959	20.257	19.6306	19.4987	19.9168	19.8618	19.9675	20.4254	20.0917	20.0849	20.1635	20.4052	19.6453	20.5964	20.0453	19.6524	20.4567	19.788	20.4836	20.1648	19.6966	20.3616	20.5147	20.5316	19.693	20.5882
P62755	40S ribosomal protein S6	Rps6	18.9192	19.6595	19.2291	19.578	19.3194	19.3385	19.0888	19.0133	19.2432	19.5552	18.9934	19.411	19.6602	19.5792	19.5888	19.3778	19.154	19.3645	19.1083	18.856	19.6157	19.3557	19.6734	19.3429	19.4743	19.7133	19.4938	19.3103	19.7968	19.3802	19.4537	19.7747	19.6194	19.4297	19.9154	19.3171	19.1949	19.5497	19.5082	19.8121	19.9944	19.2474	19.6226	19.9805	19.6001	18.892	19.6949
P60123	RuvB-like 1	Ruvbl1	18.9247	18.6485	18.7074	18.3045	18.9205	19.1827	18.5856	18.4755	18.5829	18.3614	18.7732	18.5824	18.4829	18.648	18.4427	18.5193	18.7856	18.6931	18.3987	18.9876	18.1047	18.5764	18.3006	19.008	18.5061	18.4471	18.7158	18.6468	19.1024	19.0242	18.646	18.3724	18.4005	18.3685	18.4941	18.7604	18.626	18.2867	18.4694	18.8318	18.3642	18.5756	18.7522	19.1336	18.8278	18.1978	18.4535
Q99MZ8	LIM and SH3 domain protein 1	Lasp1	20.8662	20.7611	20.5898	20.5889	20.8533	20.5205	20.793	20.784	20.3309	20.671	20.6395	20.7162	21.0339	21.3174	20.7485	20.356	21.1001	20.2808	20.89	20.755	21.0602	20.6178	20.5544	20.8051	20.5011	20.6009	20.7601	20.6959	20.7991	20.3107	20.6923	20.8219	20.3235	20.4204	20.9791	20.737	20.9989	20.6705	20.7124	20.7088	20.8601	19.982	20.9742	20.7482	20.8538	20.4482	20.6159
P54311	Guanine nucleotide-binding protein G(I)/G(S)/G(T) subunit beta-1	Gnb1	20.7471	21.1365	21.1298	21.5822	21.1206	21.3624	21.2209	21.187	21.2474	21.3405	20.7826	21.449	21.3418	21.6953	21.4095	21.4701	21.4152	20.941	21.1931	20.7169	21.594	21.1371	21.3506	20.844	20.9974	21.4304	21.2027	21.0189	21.2947	21.2374	21.3177	21.5527	21.3873	21.1119	21.4953	21.0815	21.4701	21.2502	21.1311	21.2988	21.6843	20.9557	21.3853	21.6887	20.7612	21.2182	21.488
O35509	Ras-related protein Rab-11B	Rab11b	21.4259	21.2323	21.2722	21.2867	21.1406	21.2227	20.901	21.3094	21.391	21.2756	21.0719	21.1987	21.3908	21.6846	21.2868	21.2654	21.4829	21.2084	20.9999	20.9261	21.4155	21.1307	21.464	21.571	21.474	21.219	21.617	20.9902	21.1426	21.1121	21.5349	21.5456	21.1271	21.3456	21.218	21.5108	21.3306	21.3046	21.6748	21.6456	21.2317	21.3546	21.4364	21.1777	21.3755	21.2998	21.1751
Q6AYH5	Dynactin subunit 2	Dctn2	18.5323	18.5009	18.5273	18.7277	18.2694	18.6919	18.3516	18.585	18.8622	18.5552	18.6104	18.4953	18.7702	18.998	18.5387	18.9376	18.6941	18.3437	18.161	18.6467	18.8153	18.6693	19.1372	18.3242	18.701	18.2746	18.4786	18.6945	18.6378	18.5176	18.8214	19.0995	18.7864	18.4714	19.2981	18.5422	18.4302	18.6088	18.5317	19.133	18.8032	18.3951	19.2196	18.7618	18.6626	18.4783	18.7972
Q68FY0	Cytochrome b-c1 complex subunit 1, mitochondrial	Uqcrc1	19.92	19.6963	20.052	20.062	19.7267	19.8656	19.9942	19.7479	19.9612	20.1681	19.5666	20.0577	20.0631	19.9341	19.7969	20.1136	19.8375	19.6706	20.0894	19.6113	20.2061	19.9846	19.8229	19.987	20.1073	20.0657	19.8625	19.9709	20.0069	19.9134	19.8428	19.9971	19.7328	19.8347	20.2028	19.7736	19.8808	19.8876	19.7812	19.8913	20.1194	19.5825	19.9074	20.3331	19.78	19.6065	20.1894
P16391	RT1 class I histocompatibility antigen, AA alpha chain	NA	19.8148	19.4262	20.3118	19.8282	20.0361	19.4836	19.6713	18.8192	19.7395	20.0289	19.8364	20.1088	20.2139	20.343	19.9539	19.6067	20.1316	19.4459	20.1562	20.1589	19.7272	20.2717	20.2163	20.5923	19.9431	20.5402	20.5147	20.2154	19.7492	19.3263	19.669	19.0092	18.9253	19.7378	19.8777	18.999	19.1834	20.0029	20.5678	19.5725	20.2591	19.6253	19.296	19.8821	20.2137	19.241	18.8115
P29457	Serpin H1	Serpinh1	19.6568	19.9691	19.7232	19.7652	19.7078	19.743	19.7768	19.8861	19.9684	20.056	19.1811	19.9336	19.8184	19.7563	19.9244	19.3007	19.3409	19.6791	19.5698	19.4444	19.5548	19.5251	19.8697	19.5881	19.3176	20.4025	19.8419	19.7232	19.9695	19.4217	19.7437	19.3196	19.8092	19.5315	19.6578	19.67	19.669	19.7917	20.0471	20.2306	20.0084	19.5959	19.3335	19.7208	19.6114	19.9337	19.6711
P46844	Biliverdin reductase A	Blvra	19.2891	19.4503	18.7471	18.5068	19.1843	18.819	19.0926	18.9157	19.0979	19.3291	19.1268	18.7989	19.2896	18.7463	18.9808	18.8238	19.1627	19.447	18.9162	18.7212	18.5155	19.0996	18.6801	19.3936	19.3376	18.8925	19.2237	19.1668	18.5935	19.1853	18.8844	19.2208	18.7191	18.9573	18.1307	18.9357	19.0407	18.9759	18.9327	19.142	18.8835	19.2441	18.9219	18.5172	19.0478	19.5701	18.9015
Q498U4	SAP domain-containing ribonucleoprotein	Sarnp	20.1329	19.6973	20.0581	20.0688	20.1629	19.7698	19.893	19.9881	20.1491	19.9065	18.9105	20.3293	20.5381	20.8978	20.1605	20.2765	20.6454	19.7879	19.976	19.3445	20.2495	19.9873	20.6206	20.1835	19.5881	20.1228	20.2057	19.9775	20.4476	20.2024	20.6091	20.3793	20.2906	19.7974	21.2838	20.1266	19.9764	20.3155	20.2899	20.7542	20.2853	19.4233	21.0925	20.524	20.4251	19.2827	20.3069
Q3T1K5	F-actin-capping protein subunit alpha-2	Capza2	20.4186	20.7133	20.5521	20.872	20.7442	20.86	20.5392	20.7694	20.7907	20.6139	20.7323	20.6976	20.8022	20.7158	20.9645	20.7469	20.7571	20.7959	20.7006	20.702	21.0975	20.5845	20.8645	20.6518	20.6141	20.6918	20.5519	20.7359	20.9257	20.7783	20.6982	20.7723	20.8307	20.535	20.8985	20.7711	20.9294	20.7256	20.6245	20.9208	20.7546	20.3699	20.6813	20.9283	20.5782	20.7226	20.9855
O55096	Dipeptidyl peptidase 3	Dpp3	19.2018	19.6275	19.5568	20.0918	19.49	20.213	19.619	19.331	19.9443	19.8979	19.3104	20.0879	19.9144	19.6262	19.4075	19.7446	19.8947	19.026	20.2607	19.4798	20.3085	19.7023	20.0402	19.4251	19.5962	19.7532	19.5034	19.5001	19.6746	19.2442	19.9807	19.6525	19.8879	19.559	19.6488	19.8105	19.9142	19.493	19.5397	18.8751	19.8875	19.1563	19.7383	20.0784	19.4236	19.8029	19.961
P22985	Xanthine dehydrogenase/oxidase	Xdh	18.7313	18.7404	18.1519	18.9499	18.1944	18.6201	17.8869	18.4858	18.9748	18.8824	18.1397	18.4965	19.2087	18.949	18.7967	19.1391	18.5635	18.5592	17.8041	17.933	18.7874	18.4749	19.2848	18.6808	18.3161	18.7705	18.4041	18.5093	18.5221	18.7188	19.1319	19.9292	18.8602	18.2632	19.0173	18.7211	18.6197	18.5196	18.6542	18.9305	18.6737	18.1959	18.8537	19.1791	18.6451	19.189	19.3563
P29826	Rano class II histocompatibility antigen, B-1 beta chain	RT1-Bb	20.9846	21.0755	21.6202	21.8436	20.9778	20.4534	21.2345	21.3807	21.7541	21.8552	20.904	21.9866	21.5767	21.8124	20.8705	20.6984	21.9581	21.8939	21.0846	20.8866	21.6742	21.5258	21.3927	21.2064	21.736	21.6339	22.2461	21.692	21.9033	21.9345	21.974	21.3977	21.403	21.0341	20.7336	21.3589	21.143	22.0285	22.0182	22.1137	21.617	20.5842	21.2486	20.9779	21.6296	21.5796	21.591
Q4V8H8	EH domain-containing protein 2	Ehd2	18.9466	18.7633	19.0443	19.2329	18.9292	18.7902	19.2921	18.4994	19.0613	19.2569	18.5632	19.1963	18.7854	18.9374	18.8865	18.8067	18.8478	18.3984	19.1314	18.6832	18.804	18.7627	19.4119	18.9273	18.367	19.0776	19.0148	19.0564	18.6116	18.5773	18.7388	18.6756	18.7608	19.4427	19.4608	18.6453	19.3939	18.4553	19.2017	18.7641	19.4335	18.5322	18.8702	19.0235	18.2919	19.2509	18.878
P52944	PDZ and LIM domain protein 1	Pdlim1	19.8634	19.866	19.9319	19.7868	19.9898	19.6969	19.9764	19.9778	19.4186	19.948	19.6877	19.9653	19.6455	20.2064	19.8423	20.0452	19.4703	19.7612	19.7067	19.8466	19.9031	20.016	19.6654	19.5382	19.881	19.856	19.9479	20.0014	20.1335	19.9455	19.4675	19.7984	19.854	19.6034	20.0487	20.0754	19.9385	19.9246	19.8884	19.9858	20.0929	19.6898	19.4277	20.0138	20.1595	19.9111	20.06
P04961	Proliferating cell nuclear antigen	Pcna	19.4594	19.9504	19.5504	19.7836	19.7079	20.1181	19.8606	19.8212	19.8196	20.1079	19.8289	19.9396	19.9774	19.8685	20.2215	19.9289	20.1399	19.8739	20.1407	20.1398	20.1269	19.6335	19.7931	19.5846	19.3032	19.8289	19.6094	19.7422	19.6825	19.7979	19.9171	19.7102	19.8417	19.4352	19.7068	19.8044	19.8205	19.7297	19.6893	19.7999	20.0569	19.316	19.6478	20.2937	19.8835	19.7876	20.0784
Q63598	Plastin-3	Pls3	24.1677	24.7111	23.9831	24.3484	24.4205	24.8118	24.4454	24.6681	24.5377	24.5434	24.3759	24.5632	24.6771	24.7581	24.6033	24.3848	24.5225	24.4194	24.5621	24.4866	24.9274	24.1675	24.7372	24.1927	23.9046	24.4751	24.2816	24.2706	24.8404	24.7789	24.5974	23.7921	24.497	23.7592	24.5613	24.1295	24.5382	24.475	24.4568	24.7805	24.6973	23.7632	24.0643	25.3713	24.3253	24.2959	24.4081
O70351	3-hydroxyacyl-CoA dehydrogenase type-2	Hsd17b10	20.9339	20.8039	20.9904	20.6296	21.081	20.5762	21.0738	20.6836	20.4279	20.7175	20.9313	20.7836	20.5247	20.6987	20.6922	20.382	20.8917	20.5858	20.8351	20.952	20.6633	20.9875	20.5114	21.2836	20.9489	20.5441	20.7579	21.0116	20.6297	20.2675	20.6194	20.4499	20.3374	21.0483	20.2815	20.9015	20.9939	20.6618	20.7172	20.3939	20.4829	21.0384	20.5731	20.5282	21.1525	20.6533	20.4264
Q68FR6	Elongation factor 1-gamma	Eef1g	20.7572	20.8724	20.6276	20.6804	20.939	20.6412	20.6835	20.271	20.6159	21.014	20.4776	20.8406	20.8208	20.451	20.6728	20.2438	20.6331	20.6397	21.0175	20.5926	20.4866	20.4989	20.3807	20.9223	20.6925	20.7394	21.0598	20.5115	20.5521	20.4607	20.4797	20.4667	20.3952	20.5651	20.0398	20.6972	20.7387	20.5518	20.787	20.5294	20.5297	20.5771	20.2395	20.2484	20.783	20.8056	20.4483
O35821	Myb-binding protein 1A	Mybbp1a	19.6826	18.1337	18.7547	18.7571	18.1479	18.2789	18.3429	19.5828	18.6469	17.9896	18.5567	18.4948	18.1273	18.9034	18.6226	18.5223	18.592	19.3515	18.002	18.9837	18.0633	18.6715	18.2652	19.49	18.8142	17.8194	18.757	18.6549	18.4907	18.6513	18.5061	19.0445	18.652	18.8361	19.3544	18.6123	18.0627	18.5658	18.6069	19.35	18.2364	19.3246	18.6341	18.3721	19.4253	18.4734	19.1021
P21531	60S ribosomal protein L3	Rpl3	19.847	19.831	20.1089	20.1192	19.7001	19.9145	20.0672	19.2607	20.0764	19.7248	19.8501	19.756	19.8534	20.0284	19.5769	20.0604	19.7419	19.8564	19.3942	19.9412	20.1002	20.0321	19.8889	19.5923	20.261	19.7823	19.5059	19.6954	19.8907	19.8068	19.8027	20.1604	19.9877	19.8795	19.9585	19.4398	19.3772	19.4544	19.2913	19.9611	20.1466	19.6518	19.8213	20.1837	19.6932	19.3482	20.0145
Q5XI78	2-oxoglutarate dehydrogenase, mitochondrial	Ogdh	17.9669	17.9749	18.0524	17.7456	17.7358	17.8273	17.839	17.657	17.8297	18.1676	17.7314	18.177	17.8145	17.8715	17.9113	17.5505	17.4289	17.4803	17.6699	17.5074	17.658	17.5852	17.6573	17.5271	17.4962	17.8602	17.9437	17.7801	18.0153	17.3145	17.7901	17.5416	17.8204	17.6927	17.7126	17.4898	17.5043	17.9325	17.613	17.4351	17.9698	17.6525	18.2147	17.9767	17.942	17.8291	17.8081
P52925	High mobility group protein B2	Hmgb2	20.7624	19.4641	20.4096	20.1766	18.8834	20.2657	18.6976	20.3772	20.0201	19.3455	18.5897	19.5623	21.1773	21.2893	19.9854	20.1439	20.9968	19.8089	19.8051	19.161	20.3586	19.435	20.2118	20.4555	20.1566	19.9592	20.5623	18.7175	20.4306	19.58	20.5752	20.6767	19.8901	19.6637	21.0911	20.6101	19.8372	20.3846	20.542	20.2094	20.0811	19.6689	21.1983	20.2439	20.5377	18.9074	20.1008
P35704	Peroxiredoxin-2	Prdx2	21.8784	22.411	22.0008	22.4119	22.2025	22.4507	22.1785	22.0233	22.2645	22.4206	22.2098	22.3725	22.2758	22.1484	22.1433	22.1664	22.4231	21.8944	22.4848	22.1026	22.5028	22.2842	22.1309	22.0223	22.0691	22.0225	22.1212	22.1064	21.9677	21.9627	22.2145	22.3545	22.0752	22.1339	21.9357	22.231	22.3974	21.9252	22.0724	21.926	22.2141	21.8784	21.9256	22.4062	22.3745	22.2667	22.2348
P31232	Transgelin	Tagln	20.4486	20.0614	19.6829	19.4424	19.905	19.1921	19.6811	19.2296	19.5195	19.7354	19.7625	19.6736	20.1326	19.7732	19.2996	19.4412	20.5993	19.8465	19.9676	19.66	19.2173	19.838	19.5017	20.2339	20.1944	19.9565	20.0782	19.9652	19.4347	19.2948	19.4011	19.4376	19.3765	20.0144	19.6762	19.7449	20.0947	19.6567	19.9905	19.3398	19.4308	20.4397	19.6936	19.208	20.1559	19.7313	19.3167
Q63569	26S proteasome regulatory subunit 6A	Psmc3	19.3996	19.4581	19.2497	19.3631	19.4406	19.2009	19.1286	19.5159	19.4562	19.3719	19.6043	19.4064	19.2104	18.8207	19.4474	19.1797	19.2393	19.1685	19.2823	19.5828	19.0843	19.5272	19.1452	19.6025	19.2347	19.1368	19.1951	19.4943	19.427	19.3656	19.1475	19.1505	19.0687	19.0747	19.1393	19.3745	19.2826	19.5232	19.4054	19.4188	19.0209	19.0385	19.3292	19.128	19.4841	19.4356	19.2946
Q5M7W5	Microtubule-associated protein 4	Map4	18.5047	19.0453	19.5301	19.6433	19.2464	19.6491	19.1707	19.5215	19.5165	19.3359	19.1185	19.4281	19.1897	19.8136	19.2102	19.7677	18.9097	19.0388	19.2702	19.401	19.8879	19.6796	19.887	18.4744	19.4539	19.2719	19.4584	18.9863	19.5958	19.3062	19.7916	19.8864	19.7299	19.3472	20.1598	19.5073	19.2908	19.5019	19.5104	19.5211	19.5775	19.1007	19.9542	19.7095	19.6345	19.0659	19.7378
P38983	40S ribosomal protein SA	Rpsa	22.1589	21.6274	22.0794	21.9753	21.7153	21.6619	22.0088	21.7294	21.8725	21.6537	21.4986	21.6884	21.7711	22.0406	21.6064	21.9589	21.7431	21.0353	21.3015	21.6383	21.6751	21.9308	21.807	21.7874	22	21.6603	21.5599	21.4115	21.5812	20.9492	21.5841	21.7745	21.6112	21.6833	21.517	21.3878	21.1462	21.3276	21.351	21.7532	21.88	21.4224	21.3691	21.842	21.9704	21.0974	21.7478
Q63083	Nucleobindin-1	Nucb1	18.7306	18.3008	19.0698	18.6349	18.9896	18.6953	18.9825	18.8809	18.8792	18.7757	19.0756	18.7467	18.7344	19.0063	18.764	18.588	19.2068	18.3535	18.8816	19.0852	19.1347	19.1654	18.8997	18.7374	18.9633	18.6914	18.7975	19.2414	18.8907	18.8763	18.8546	18.6463	18.3575	19.1066	19.1725	18.7571	18.9023	18.7148	18.9835	18.1106	19.0988	19.1081	18.726	19.1535	19.0777	18.8751	19.0453
P09456	cAMP-dependent protein kinase type I-alpha regulatory subunit	Prkar1a	19.3356	19.4528	19.5878	19.4068	19.3054	19.355	19.2973	19.5519	19.3772	19.214	19.3929	19.3387	19.5106	19.5299	19.4824	19.4791	19.5767	19.5953	19.3848	19.4333	19.5031	19.4407	19.6371	19.4228	19.5856	19.4476	19.5572	19.2546	19.5046	19.7208	19.5684	19.4681	19.5623	19.2039	19.8077	19.5191	19.212	19.6187	19.5938	19.9632	19.2525	19.3873	19.9086	19.5272	19.7515	19.1786	19.4003
P62083	40S ribosomal protein S7	Rps7	20.0106	20.2827	19.7535	19.9639	19.621	20.4394	19.6584	20.6051	20.6209	20.2011	20.0304	20.1715	19.8984	19.8282	20.3923	20.5321	19.5692	20.4358	19.5626	19.8997	20.0324	19.7054	20.3955	19.9717	19.6739	20.2954	19.8381	19.6693	20.6291	20.3908	20.3627	20.2847	20.353	19.8026	20.4757	19.9064	19.6032	20.284	19.5264	20.5984	20.3355	19.9188	19.8357	20.5354	19.5239	20.1323	20.3086
P68136	Actin, alpha skeletal muscle	Acta1	16.0847	16.0675	16.0292	16.0588	15.0436	16.441	16.8046	16.4959	15.1468	15.4438	16.3617	14.9142	17.0095	16.1764	15.9415	17.2172	16.9648	16.7089	15.5195	16.397	16.9093	15.9004	16.3711	16.93	15.6479	15.6129	15.3746	16.3586	15.9591	16.7266	16.8899	15.8958	16.5262	14.3855	17.2462	15.4454	16.2308	15.0311	14.7922	16.6968	17.0462	14.894	15.6844	17.5817	15.4805	15.4594	17.123
P63245	Receptor of activated protein C kinase 1	Rack1	20.7983	20.0478	20.7693	19.9048	20.6004	19.3028	20.6017	19.5679	19.4602	19.6689	19.7563	19.7586	20.0397	19.9261	19.3488	19.4659	19.9436	19.6598	19.7792	19.8559	19.3044	20.1062	19.3	20.6111	20.5392	19.4974	19.9277	19.7173	19.6915	19.1391	19.4634	19.6435	19.2541	20.2245	19.2486	19.79	19.4975	19.5004	19.6976	19.4752	19.677	20.2046	19.2728	19.0303	20.3631	19.3331	19.2445
Q9QZA2	Programmed cell death 6-interacting protein	Pdcd6ip	18.7337	19.0634	18.8479	19.2509	19.0276	19.2672	18.8116	19.2187	19.0108	19.0184	19.0522	19.2379	19.0576	18.6981	19.2001	19.3531	18.9528	19.1733	18.9163	18.8961	19.3589	19.0172	19.2794	19.0357	19.0666	19.1832	19.0498	18.9405	18.9678	19.0709	19.1465	19.302	19.1442	18.9495	19.2035	19.1643	19.0576	19.2538	19.1491	19.1322	19.0346	18.9008	19.3147	19.2642	19.0083	18.9318	18.9515
P85970	Actin-related protein 2/3 complex subunit 2	Arpc2	20.3702	20.3188	20.6804	19.9342	20.4161	19.8098	20.5222	19.9362	19.796	20.1671	20.6639	20.0806	20.1948	19.7214	19.9116	19.5533	20.3202	20.1246	20.3548	20.7659	19.7584	20.0287	19.6477	21.027	20.5637	19.9722	20.4247	20.7688	19.8686	20.0426	19.9848	19.8422	19.8727	20.7764	19.4935	20.0965	20.0757	20.0571	20.0987	20.1297	19.623	20.7272	19.8501	19.4557	20.2468	20.0501	19.6061
P61107	Ras-related protein Rab-14	Rab14	19.7643	19.6127	19.8526	19.7542	19.7996	19.628	19.6763	19.7565	19.6542	19.6988	19.9943	19.5966	19.3361	19.6415	19.6791	19.6028	19.5327	19.9205	19.6596	19.903	19.6804	19.7929	19.76	19.8481	19.658	19.6327	19.6834	20.0247	19.7511	19.7984	19.4511	19.4265	19.4843	19.7459	19.3905	19.8012	19.9509	19.8276	19.6898	19.6908	19.5896	19.7885	19.4118	19.5457	19.7566	19.7939	19.6767
Q9JID1	Programmed cell death protein 4	Pdcd4	20.4392	20.7644	20.6827	20.6459	20.8267	20.569	20.6264	20.5163	20.3371	20.745	20.6794	20.7214	20.3895	20.0246	20.612	20.3642	20.1686	20.2434	21.025	20.6972	20.5502	20.5054	20.3223	20.708	20.4495	20.5614	20.4667	20.8159	20.5567	20.4006	20.4149	20.2511	20.1966	20.415	19.9509	20.642	20.7067	20.393	20.2259	20.2615	20.5401	20.3	19.9954	20.2856	20.9609	20.338	20.1891
Q561R0	Marginal zone B- and B1-cell-specific protein	Mzb1	20.1702	19.9741	19.861	20.8511	19.9989	20.7188	20.1795	20.5005	20.9663	20.5202	19.1592	20.5727	20.6245	20.8415	20.4001	21.2231	20.4632	19.5368	19.809	19.2721	20.9869	20.1735	21.4829	19.8263	20.0496	19.9512	20.3034	18.8508	19.8251	20.0817	20.6397	20.7106	20.2284	19.8999	21.1051	19.5599	19.3147	20.6007	20.8619	20.7121	20.6325	19.8968	21.221	21.6041	20.3977	20.1183	20.1345
P61206	ADP-ribosylation factor 3	Arf3	18.4171	17.9322	18.4839	17.2403	17.8335	17.1617	17.8709	17.4087	16.93	18.0565	18.8741	17.7026	16.793	17.0035	18.6063	16.747	17.433	18.8772	18.9654	18.4309	17.586	17.5238	17.0339	18.5831	18.0393	19.1774	18.5074	19.2375	17.5902	17.8689	17.6719	16.5454	18.1548	17.7317	17.1244	18.5371	18.4122	17.5806	16.6998	17.9637	16.9727	18.9702	17.1337	17.6453	17.4709	18.8627	16.6215
Q07014	Tyrosine-protein kinase Lyn	Lyn	18.2589	18.6794	18.9917	18.2167	18.8102	18.1483	18.7144	18.0924	18.102	18.747	18.5978	18.6146	18.1853	17.9459	18.3985	18.1123	17.846	18.4713	18.2818	18.6563	18.4723	18.0632	17.8727	18.5651	18.5493	18.5727	18.7464	18.8184	18.533	17.9447	18.0133	18.6424	18.2659	18.3789	17.773	18.3552	18.5246	18.2801	18.4907	18.2371	18.0853	18.5096	18.1812	17.6665	17.9252	18.547	18.1924
D3ZFJ3	SH3 domain-binding protein 1	Sh3bp1	18.5192	18.0173	18.4532	18.1934	18.1516	18.3526	18.2943	18.3149	18.5453	18.0833	18.6762	18.0992	18.2898	18.4898	18.2015	18.3693	18.4861	18.5412	18.0384	18.8287	18.6833	18.4773	18.5183	18.3456	18.2153	18.1149	18.2505	18.4234	18.378	18.6634	18.3379	18.177	18.2012	18.2032	18.9259	18.3031	18.0077	18.171	18.1772	18.4323	18.1065	18.023	18.7279	18.4055	18.5967	17.9961	18.4617
Q5EB96	Septin-1	Septin1	19.0693	19.8116	19.3127	19.6442	19.5829	19.587	19.3305	19.658	19.4128	19.449	19.5284	19.7178	19.3665	19.1433	19.6141	19.3636	18.9859	19.6654	19.7955	19.5707	19.4714	19.4189	19.3468	19.6835	19.4418	19.351	19.555	19.6092	19.6666	19.715	19.5704	19.3053	19.4038	19.562	19.4126	19.736	19.5195	19.8156	19.4764	19.7257	19.2672	19.2482	19.4057	19.4622	19.9012	19.3776	19.5338
P02650	Apolipoprotein E	Apoe	19.9454	20.2923	20.1958	20.558	20.0849	20.2616	20.0056	20.3929	20.1785	20.3876	19.8674	20.3325	20.8047	20.4712	20.6148	20.6752	20.0096	20.241	20.2945	19.9242	20.2886	20.2159	20.4932	19.5335	20.1586	20.2884	20.3444	19.4215	20.285	20.2052	20.2957	20.8579	20.9669	19.8617	20.3244	20.4244	20.1681	20.4866	20.6597	20.6653	20.1664	19.9364	20.1084	20.3812	20.2288	20.733	20.5182
P62815	V-type proton ATPase subunit B, brain isoform	Atp6v1b2	19.0588	19.382	18.8519	19.1487	18.84	19.1115	18.9805	19.1222	19.1118	19.2938	18.8256	19.1477	19.4937	18.7898	19.2151	18.9142	19.1415	19.4147	19.0623	18.6674	19.4358	18.9311	19.0846	19.1519	19.1647	19.3152	19.3237	18.7894	19.1473	19.0657	19.2364	19.4389	19.1875	18.735	19.1019	19.3345	18.9802	19.4676	19.1935	19.3528	19.1884	18.8587	19.4692	19.2886	19.2348	19.1035	19.3559
P68101	Eukaryotic translation initiation factor 2 subunit 1	Eif2s1	20.3342	19.8808	20.1079	20.2741	19.9429	20.2265	20.0007	20.1556	20.3267	19.8011	19.941	20.1308	20.2264	20.3968	20.1869	20.2407	20.2538	20.0438	20.1215	20.1451	20.185	20.0163	20.4372	20.4502	20.2472	19.9653	20.3134	19.8071	20.0484	20.193	20.2492	20.1225	20.1711	20.2329	20.3135	20.1969	20.0968	20.0419	20.3355	20.2227	19.974	20.1304	20.2042	20.266	20.2312	19.8757	20.0653
Q63862	Myosin-11 (Fragments)	Myh11	19.7695	19.658	19.1551	19.0403	19.0759	19.3888	19.2375	18.7387	19.3889	19.0453	19.5062	19.2253	18.6701	18.9792	19.0225	19.551	20.0941	19.5891	19.8129	19.4528	18.9707	19.6858	19.5019	19.4507	19.3862	19.2327	18.796	19.6041	18.7711	19.1615	18.9279	18.8557	18.9927	19.5108	18.6168	19.4887	19.2254	19.4662	18.9457	18.5686	18.7092	19.2808	18.377	18.8087	18.8452	19.3599	18.8766
P55053	Fatty acid-binding protein 5	Fabp5	19.6738	19.9616	19.586	19.8397	19.806	19.9527	19.9702	19.3184	19.7609	20.3125	19.713	19.8947	20.3295	19.8196	19.9971	19.957	19.7889	19.513	20.2801	19.7904	20.3751	20.0554	20.2222	19.6546	19.753	20	19.8337	19.8178	19.7583	19.8279	20.0361	19.9923	19.9995	19.8178	19.9615	20.0529	20.2467	19.8505	20.4987	19.5584	19.9608	19.5181	19.3443	20.3018	19.7366	20.4269	20.1671
Q6DGG0	Peptidyl-prolyl cis-trans isomerase D	Ppid	18.6305	18.7545	18.9427	18.646	18.8984	18.6388	18.5054	18.0977	18.6295	18.8204	18.8268	18.6548	18.6373	18.3963	18.6369	18.6097	18.4837	18.1823	18.9892	19.0223	18.6486	18.7329	18.4045	18.7859	18.6486	18.5353	18.9074	18.821	18.357	18.4955	18.3272	18.3913	18.3409	18.1263	18.3552	18.8299	18.6354	18.411	18.2148	18.3414	18.328	18.6366	18.6893	18.2767	19.0402	18.7271	18.3764
P13437	3-ketoacyl-CoA thiolase, mitochondrial	Acaa2	20.1468	19.9582	20.0715	20.1107	20.0482	20.0019	20.1193	19.7751	20.1271	20.2271	19.7079	20.2029	19.9728	19.9171	19.6384	19.4781	19.5944	19.3321	20.0546	19.9264	20.216	20.103	20.1895	20.1621	19.9782	19.646	19.5651	20.0735	20.155	19.6414	19.6759	20.2191	20.4267	20.1747	20.2205	19.7948	20.0496	19.6758	20.0306	19.3825	19.7826	19.8748	19.9632	20.2046	19.9051	20.1849	20.1622
P62982	Ubiquitin-40S ribosomal protein S27a	Rps27a	21.753	21.2161	21.2149	20.6679	21.345	20.8793	21.3974	19.991	20.4434	20.8518	21.3673	20.8446	21.2447	20.5132	20.6328	19.8213	21.4168	20.072	21.4039	21.7999	21.0555	21.1298	20.1326	21.1794	21.1563	20.7931	21.1378	21.1416	20.3444	19.7232	20.3895	20.4067	19.6741	20.8495	20.2573	20.9923	21.3515	20.6526	20.7594	19.9178	20.7712	20.7042	20.265	20.4158	21.622	21.0409	20.1312
P23514	Coatomer subunit beta	Copb1	19.1055	18.7115	19.0952	18.532	19.0928	18.6573	18.722	18.7008	18.545	18.6817	19.4231	18.721	18.5533	18.6654	18.8924	18.9296	18.5646	18.5839	18.7099	19.497	18.8363	18.8977	18.7077	19.2593	19.1595	18.5588	18.7898	18.9268	18.7642	18.6355	18.6929	18.5067	18.6386	19.1768	18.5034	18.7904	18.6855	18.7149	18.3265	18.5185	18.6551	19.2838	18.8245	18.6822	18.575	18.8346	18.4415
P07153	Dolichyl-diphosphooligosaccharide--protein glycosyltransferase subunit 1	Rpn1	20.6923	20.3427	20.6085	20.9141	20.3286	20.6388	20.566	20.42	20.59	20.4827	20.1997	20.7982	20.578	20.9537	20.5119	20.6921	20.4888	20.4745	20.0967	20.1526	20.7158	20.7115	20.9114	20.3182	20.7366	20.4491	20.5428	20.2587	20.627	20.6083	20.6858	20.7118	20.9606	20.7545	21.1468	20.2589	20.2118	20.3327	20.5647	20.293	21.0721	20.4664	20.4364	20.7332	20.6374	20.5334	21.0605
Q641Y8	ATP-dependent RNA helicase DDX1	Ddx1	19.4822	19.8836	19.9368	19.95	19.7054	19.6177	19.6294	19.5179	19.913	19.9524	19.6361	20.0172	19.7628	19.3507	19.9672	19.4209	19.2431	19.7006	20.0455	19.5891	19.853	19.3256	19.5552	19.6136	19.8296	20.1434	20.0209	19.8929	19.8223	20.0911	19.8575	19.4531	19.7521	19.4879	19.346	19.8035	19.5325	19.7364	19.6968	19.9805	19.7501	19.573	19.8365	19.4936	19.8872	19.8392	19.3007
P18211	Rano class II histocompatibility antigen, D-1 beta chain	RT1-Db1	20.4936	19.7102	19.6624	19.4519	19.3316	18.2712	20.3237	19.3878	19.573	20.3826	19.6874	19.6273	19.9369	19.4527	18.4667	18.2428	20.2668	19.6308	19.9061	19.746	20.0137	19.4198	19.1221	20.2614	19.7137	19.5994	19.9667	20.5391	19.948	19.3084	19.6226	19.5573	19.2622	18.9267	18.2835	19.5429	19.8182	18.6403	19.2476	19.2616	19.4057	19.0378	18.5236	19.2018	19.45	20.2603	19.6257
P04906	Glutathione S-transferase P	Gstp1	21.8668	22.5689	21.9884	22.3061	22.3243	22.364	22.2511	21.8372	21.8242	22.2931	22.4733	22.2856	22.0839	21.8386	22.395	21.9362	21.9888	21.9216	22.757	22.4647	22.3825	22.2825	22.0852	22.2429	21.9093	22.15	22.0242	22.1726	21.9606	21.9975	22.0431	21.8666	21.8505	21.991	21.6852	22.2877	22.4262	22.1349	22.0854	21.6525	22.07	21.7286	21.7644	22.1628	22.3447	22.3373	21.8461
Q499N5	Medium-chain acyl-CoA ligase ACSF2, mitochondrial	Acsf2	19.0943	19.1428	18.7286	19.2399	18.9565	19.1334	18.9463	19.3602	19.4402	19.4547	18.8976	19.3996	19.4961	19.2987	19.427	19.4514	19.4382	19.215	18.9224	18.7915	19.4063	19.1047	19.3344	18.9078	18.7278	19.1733	19.2501	19.1201	19.3823	19.4601	19.2602	19.6448	19.531	19.112	19.2819	19.1316	19.2963	19.4393	19.6272	19.0724	19.2762	18.73	19.3813	19.4658	18.7569	19.3114	19.5207
P09527	Ras-related protein Rab-7a	Rab7a	21.902	21.2693	21.4793	21.1955	21.3651	20.9993	21.4761	20.8798	21.054	21.2146	21.504	21.2847	21.2604	21.4616	20.942	21.0283	21.6564	21.0838	21.0469	21.4971	21.1578	21.3796	21.1544	21.7779	21.232	21.0167	21.2037	21.5458	20.9514	21.1106	20.9045	21.1318	20.8521	21.3979	20.7059	21.1295	21.4047	20.9439	21.2686	21.1724	21.1694	21.3812	21.0713	21.1759	21.1757	21.1031	21.1869
P52631	Signal transducer and activator of transcription 3	Stat3	18.0147	18.267	18.1988	18.0156	17.9256	18.0261	18.0819	18.0044	18.116	17.9694	18.1907	17.9702	18.3397	18.1416	17.9113	18.0964	17.9296	18.286	18.0702	18.3948	18.0345	18.4159	18.0573	18.058	18.0156	17.7115	18.0573	18.4372	17.924	18.0666	17.7304	17.7615	18.2433	18.4417	18.1978	18.0702	18.1313	18.0298	18.0387	17.8726	18.0987	18.3478	17.7786	17.8801	18.2601	18.0446	18.1722
P50503	Hsc70-interacting protein	St13	19.5578	19.8901	19.4404	19.9383	19.6037	19.8498	19.5868	19.8261	19.8606	19.77	19.6088	19.9062	19.6174	19.5189	20.0719	19.8154	19.5228	19.7211	19.7293	19.6288	19.9733	19.7214	19.8625	19.3398	19.49	19.8975	19.7834	19.5359	19.8625	19.8504	19.7321	19.8159	20.0939	19.5459	19.7997	19.9374	19.7547	19.861	19.9814	19.8353	19.8633	19.3876	19.6116	19.9812	19.7275	20.0102	20.1736
P97571	Calpain-1 catalytic subunit	Capn1	18.3979	19.0856	18.1716	18.5334	18.8903	18.1429	18.3557	18.341	18.5408	18.7883	18.0745	18.8316	18.9031	17.5307	18.8584	18.3149	18.2539	18.7465	18.8631	18.3928	18.0515	17.9842	17.9627	18.1933	18.2353	18.3886	18.8792	18.588	18.4826	18.6256	18.6978	18.5194	18.6548	18.2942	17.4744	18.5523	18.7021	18.8425	18.7932	18.6845	18.1461	17.8867	17.9635	17.8964	18.5317	18.8846	18.5349
P31044	Phosphatidylethanolamine-binding protein 1	Pebp1	21.4386	20.5079	20.9721	20.5576	21.0711	20.7894	21.1548	20.5666	20.5791	20.7836	20.9632	20.6689	20.7316	20.5592	20.3735	20.6092	20.9412	19.6665	21.0604	21.3156	21.057	21.0143	20.8121	21.4841	20.5939	20.504	20.4497	21.1328	20.3335	19.785	20.6471	20.5443	20.804	20.5806	20.6187	20.5609	20.5988	19.8059	20.5627	19.196	20.5286	20.4082	20.0957	20.985	21.2058	20.4486	20.8386
Q6RUV5	Ras-related C3 botulinum toxin substrate 1	Rac1	20.4089	21.5507	20.4932	21.6223	20.6601	21.6128	20.6802	21.6582	21.5731	21.3083	20.6236	21.5334	21.4461	21.1345	21.8215	21.5295	21.1588	21.728	21.2249	20.267	21.5349	20.9507	21.4215	20.6364	20.6407	21.5907	21.198	20.8387	21.6785	22.0169	21.5903	21.4676	21.5445	20.9228	21.5034	21.5013	21.3291	21.8632	21.5974	21.9959	21.5423	20.5485	21.7309	21.6717	21.1498	21.573	21.6131
Q66HF1	NADH-ubiquinone oxidoreductase 75 kDa subunit, mitochondrial	Ndufs1	18.3784	17.5898	18.1574	17.7702	18.5514	17.0286	18.5485	16.9841	17.5726	17.5575	18.5505	17.085	17.3726	17.4904	17.1473	17.8455	17.3528	17.5602	17.352	18.8167	17.1581	17.8833	17.1824	18.7043	17.9733	18.1652	17.4692	18.6723	17.5769	17.6064	17.4797	17.4631	17.7077	18.9166	17.3901	17.4766	17.805	17.1916	17.8017	17.4763	17.6303	18.4242	17.3688	17.2814	17.8976	17.1804	17.4716
Q68FR9	Elongation factor 1-delta	Eef1d	20.5188	20.7642	20.5522	20.7447	20.879	20.7353	20.4177	20.6841	20.8921	20.889	20.2936	20.8697	20.6897	20.6348	20.8167	20.7043	20.5837	20.5828	20.9731	20.593	20.876	20.6319	21.0543	20.5793	20.4052	20.808	20.9885	20.6197	20.7269	20.1666	20.7495	20.6767	20.6978	20.5569	20.7231	20.8301	20.6418	20.4702	20.4176	20.3832	20.6517	20.2572	20.5968	20.7279	20.5789	20.9262	20.8103
P05545	Serine protease inhibitor A3K	Serpina3k	17.7544	17.9109	17.1402	17.5621	17.3775	17.7392	17.2633	17.1858	17.6769	16.487	17.4328	17.3768	18.1915	18.5513	17.5418	18.2607	17.674	17.4466	17.2896	17.2643	17.3286	17.4898	17.9665	17.7177	17.2544	17.1189	16.7203	16.7284	17.6309	17.0876	17.8467	18.3902	18.1964	17.7105	18.3679	16.9961	17.4107	17.4247	17.3431	18.7755	17.5052	17.2506	18.6737	18.0064	17.6887	17.5307	17.9963
P47875	Cysteine and glycine-rich protein 1	Csrp1	20.4044	20.802	20.1922	20.4089	20.6084	20.2441	20.5111	20.0128	20.0569	20.5764	20.1306	20.4393	20.5096	20.2903	20.4673	19.4726	20.1944	20.4626	20.5492	20.1151	20.4218	20.2138	19.336	19.8706	20.1388	20.2983	20.7305	20.3412	20.495	20.173	20.2267	20.3144	19.5985	20.1661	19.201	20.5069	20.8537	20.6028	20.4773	19.9774	20.4312	19.751	19.901	19.8395	19.948	20.4686	19.9132
P85971	6-phosphogluconolactonase	Pgls	20.592	21.2496	20.6336	21.0409	20.9763	21.4782	20.7797	21.1489	21.1208	21.2664	20.9936	21.2284	21.2586	20.821	21.2476	21.0154	21.1255	20.7785	21.3655	20.9023	21.4621	20.991	21.2615	20.7982	20.4586	21.1042	21.0091	21.0038	20.9917	20.7785	20.9872	20.9381	21.0687	20.711	21.0779	21.0549	21.1983	21.0451	21.0281	21.0218	21.0906	20.4564	20.8328	21.3482	20.8944	21.1795	21.1067
P04041	Glutathione peroxidase 1	Gpx1	19.7293	19.497	19.4405	19.3228	19.8064	19.6946	19.505	19.5847	19.6	19.4488	19.6392	19.3829	19.4835	19.168	19.4511	19.5887	19.5341	19.1024	19.4187	19.9917	19.7817	19.7457	19.5488	20.2757	19.3388	19.2511	19.5829	19.5861	19.3414	19.2655	19.4911	19.5209	19.4293	19.687	19.6167	19.5973	19.572	19.4678	19.1335	19.1957	19.1144	19.4981	19.5073	19.472	19.7825	19.594	19.4947
Q64640	Adenosine kinase	Adk	19.921	20.3523	20.0314	20.3838	20.4822	20.382	20.3096	20.4958	20.2583	20.2817	20.1974	20.4206	20.2708	20.1509	20.4175	20.2761	20.1364	20.5003	20.4815	20.1821	20.5659	20.3492	20.336	20.1679	20.2262	20.0518	20.3348	20.5907	20.357	20.5098	20.3058	20.3938	20.3352	20.2099	20.362	20.507	20.4905	20.4116	20.306	20.4838	20.1317	19.984	20.6963	20.1824	20.4906	20.0287	20.2697
Q71UF4	Histone-binding protein RBBP7	Rbbp7	19.835	19.9464	19.9713	20.0139	20.033	19.9512	20.1403	20.2534	20.0068	19.7337	19.4749	20.116	20.2971	20.3076	20.2876	19.9677	20.266	20.018	19.9807	19.5058	20.0482	20.1213	20.0111	19.6436	20.2403	20.2956	20.2454	19.9763	20.2537	19.6381	20.0731	19.7139	20.2295	19.8265	20.1868	20.1557	19.8828	20.22	20.4574	19.8953	20.139	19.901	19.9109	20.0463	20.3471	19.9973	20.0705
P85968	6-phosphogluconate dehydrogenase, decarboxylating	Pgd	20.4349	19.8763	20.1916	19.7638	19.9811	20.0987	20.1772	19.8926	19.8152	19.992	20.6382	19.8093	20.0465	19.8054	19.5235	19.8261	20.3227	20.0856	20.0138	20.6967	20.1485	20.1621	19.9785	20.6252	19.9887	19.7555	19.8444	20.0903	19.4489	19.552	19.8443	19.6758	19.8341	19.8763	19.5178	19.9522	19.9607	19.54	19.7838	19.5493	19.8778	20.1724	19.4958	19.9864	19.9979	19.822	19.7893
P01836	Ig kappa chain C region, A allele	NA	20.4857	18.1042	19.5697	18.8382	19.4952	18.296	19.9932	18.2642	18.2992	19.0031	19.5382	18.7215	18.7612	18.5331	17.8334	18.1878	19.4515	17.9137	18.6275	19.4284	18.791	19.5036	18.4215	19.5354	19.0606	17.8389	18.6102	18.9744	17.5881	17.3251	17.9253	18.5368	17.8366	19.059	17.896	18.1375	17.8798	17.8193	18.2838	17.8124	17.934	18.6931	18.193	18.1308	19.3278	17.9793	17.9671
Q5RKI1	Eukaryotic initiation factor 4A-II	Eif4a2	21.7829	22.0474	21.8864	21.7771	21.8089	21.7211	21.9251	21.3004	21.749	22.0113	22.0834	21.9751	21.9574	21.446	21.8194	21.4459	21.9139	21.4769	22.1713	22.067	21.4743	21.6351	21.5877	21.8479	21.7846	21.7915	21.8373	21.8802	21.5158	21.5175	21.5769	21.192	21.1624	21.5015	20.9499	21.6308	21.8792	21.6369	21.3768	21.6647	21.7183	21.4716	21.1364	21.2975	21.8828	22.0046	21.1101
P97608	5-oxoprolinase	Oplah	17.6145	18.1173	17.6792	18.285	18.0449	18.0525	17.6566	18.1771	18.401	17.9569	17.8134	18.3229	18.3229	18.0437	18.3146	18.3507	18.2261	18.4774	17.8623	17.9129	18.2478	17.7935	18.3256	18.1027	17.8602	17.9076	18.2082	17.494	17.9103	18.6257	18.221	18.7681	18.4923	17.9179	18.3366	18.2852	18.038	18.0724	18.315	18.4591	18.1305	17.4827	18.0761	18.3899	17.7299	18.0961	18.219
P20760	Ig gamma-2A chain C region	Igg-2a	22.1706	21.8155	21.8747	22.3694	22.0478	22.2631	22.0529	22.0203	22.4008	22.1336	21.2426	21.88	22.4497	21.4807	22.0208	22.77	21.9548	20.8242	20.8896	21.0116	22.5377	21.3414	21.8577	21.5559	21.8504	21.5003	21.8214	20.429	21.1402	21.3394	21.2171	22.4519	21.4258	21.2423	21.3281	20.599	20.1058	21.91	22.5482	20.8402	21.0601	21.3987	21.8708	22.1714	22.1367	21.8468	21.5885
Q04462	Valine--tRNA ligase	Vars	19.084	19.3432	18.9321	19.3488	19.313	19.3353	18.9541	19.3599	19.1911	19.1934	18.559	19.1686	19.5214	19.3459	19.1069	19.5704	18.831	18.9935	19.0629	18.8131	19.3003	19.3264	19.5066	19.0366	18.8904	19.1095	19.4721	18.9068	19.3197	19.4011	19.2561	19.3885	19.1765	19.2985	19.1891	18.9756	18.9334	19.4453	19.2518	19.4104	19.1441	19.1068	19.1905	19.4987	19.1387	19.1356	19.5015
P07943	Aldo-keto reductase family 1 member B1	Akr1b1	21.4857	22.176	21.6288	21.6956	21.9477	22.0655	21.6907	21.9567	21.7768	21.9028	21.9801	21.8006	22.1228	21.5317	22.0299	21.583	21.937	21.7477	22.0729	21.6696	21.8015	21.6909	21.8337	21.916	21.6481	21.9176	21.8773	21.881	21.7182	21.6999	21.8298	21.7394	21.5978	21.2543	21.4303	22.0989	22.0716	21.9166	21.9392	21.8006	21.5925	21.4008	21.3159	21.7922	22.0893	22.0182	21.5215
Q924S5	Lon protease homolog, mitochondrial	Lonp1	19.3719	19.8025	19.2488	19.818	19.6805	19.6233	19.5416	19.282	19.8158	19.7854	19.3452	19.7395	19.5308	19.0302	19.7191	19.5227	19.2931	19.6966	19.7383	19.5006	19.5577	19.6485	19.3068	19.1857	19.263	19.895	19.7796	19.54	19.6342	19.4658	19.2616	19.462	19.9287	19.0477	19.539	19.5114	19.6406	19.8169	19.5035	19.5322	19.5819	19.3653	19.8159	19.4243	19.3295	19.701	19.7055
Q711G3	Isoamyl acetate-hydrolyzing esterase 1 homolog	Iah1	20.0239	20.5393	20.1319	20.4222	20.3723	20.6195	20.1797	20.4538	20.5336	20.5632	19.8808	20.535	20.4792	20.0959	20.4831	20.1759	20.0833	20.2199	20.8635	20.0025	20.7202	20.2718	20.3919	20.5775	20.3234	20.4446	20.7986	20.1207	20.2113	20.0779	20.5234	20.4657	20.3664	20.1247	20.3409	20.6237	20.3392	20.4019	20.5415	20.219	20.2777	19.9473	20.3788	20.2326	20.3722	20.609	20.7014
P63324	40S ribosomal protein S12	Rps12	19.4623	20.3512	20.0254	20.7796	19.3553	20.5299	19.5031	19.3934	20.5353	20.3551	19.8931	20.3104	19.8906	19.8306	20.1785	20.2984	19.9945	20.8178	19.5258	19.3913	20.9609	20.3435	20.9248	19.7834	20.4125	20.7822	19.9565	20.5624	20.848	20.9198	20.9553	20.9036	21.3481	20.0342	20.7054	20.3217	19.5672	19.6351	20.0838	20.4034	20.7566	20.3026	20.7376	20.5662	19.4264	20.3308	21.396
P18420	Proteasome subunit alpha type-1	Psma1	19.8157	20.3355	20.0786	20.6256	20.1175	20.5636	20.073	20.376	20.4326	20.3996	20.1403	20.4809	20.3425	20.5411	20.5003	20.4983	20.1887	20.1361	20.3126	20.1493	20.6244	20.2315	20.6512	19.9639	20.2802	20.3298	20.4634	20.0708	20.4904	20.3601	20.5726	20.6111	20.6177	20.3166	20.7893	20.4199	20.2374	20.5318	20.5798	20.4982	20.4633	19.8983	20.7812	20.7673	20.1359	20.395	20.7669
Q9Z1A6	Vigilin	Hdlbp	19.4243	19.243	19.5457	19.7473	19.543	19.6746	19.7626	19.2939	19.502	19.6425	19.3324	19.6737	19.5195	19.9349	19.3196	19.8354	19.4956	19.2871	19.1421	19.1192	19.8986	19.627	19.91	18.9399	19.204	19.6198	19.2307	19.2639	19.3455	19.296	19.2795	19.7134	19.6126	19.2624	19.4509	19.1999	19.2722	19.0825	19.473	19.3534	20.1344	19.2595	19.2272	20.1527	19.1761	19.3492	19.9166
P26284	Pyruvate dehydrogenase E1 component subunit alpha, somatic form, mitochondrial	Pdha1	17.9079	18.1295	18.0107	18.0649	18.3974	18.0267	18.0981	18.4017	17.7353	18.0048	18.261	18.307	17.2277	17.8461	18.4104	18.0262	18.5106	18.6447	17.7964	18.2746	17.8568	18.0654	17.9205	18.1984	18.0368	17.8116	18.1149	18.2585	18.3831	18.2235	17.7452	18.0862	18.0306	17.9193	18.4541	18.0967	17.9484	18.4473	18.1785	18.506	18.1539	18.2065	18.408	18.2782	18.453	17.9953	17.9028
P49134	Integrin beta-1	Itgb1	17.3859	14.8661	16.5592	15.8514	16.2798	15.4566	16.7436	16.764	17.1046	14.992	16.4784	16.1524	16.784	17.1823	16.0979	16.9709	17.0721	16.5291	14.7035	16.9464	16.2194	16.7381	16.9649	17.2281	16.5245	15.8192	15.8844	16.9486	15.4463	16.3352	16.8344	17.2374	16.1176	16.1865	17.4103	15.7512	15.4301	15.5387	16.0091	17.2166	15.1471	16.466	17.8793	16.6672	17.0464	15.7788	15.7882
Q5U211	Sorting nexin-3	Snx3	19.3648	19.0527	19.4603	19.2704	19.4205	18.8994	19.3809	18.8136	19.3904	19.2962	19.3507	19.2395	19.4605	19.4131	19.0352	19.4147	19.4411	19.0645	19.2519	19.4659	19.5927	19.3146	19.3093	19.0499	19.1617	19.3461	18.8658	19.2114	19.0344	19.6207	19.0845	19.4862	19.1503	19.2882	19.2463	18.7627	19.176	18.6644	19.1578	19.3434	19.0932	19.0504	19.1957	19.5561	19.5684	19.3761	19.3047
P04256	Heterogeneous nuclear ribonucleoprotein A1	Hnrnpa1	20.1726	19.2526	19.3851	19.0533	19.6989	19.2835	19.2564	19.773	19.5308	18.9208	19.0789	19.18	19.4422	19.3767	20.2318	19.4176	19.9626	20.2767	19.0754	19.2436	19.5394	19.5609	19.7364	19.2822	19.1201	19.6103	19.5973	18.6966	19.4558	19.8305	19.318	19.8064	19.981	18.9955	19.8715	19.9719	19.068	19.4374	19.4857	20.0021	19.6082	18.9594	19.6515	19.5613	19.4901	19.2785	19.7694
P62193	26S proteasome regulatory subunit 4	Psmc1	19.0656	18.9788	19.1566	18.8953	18.9989	19.0782	18.7212	18.9597	19.2969	18.8712	19.2261	18.669	19.0923	18.9408	18.7758	19.1683	18.9379	18.7004	18.8589	19.2349	19.0937	18.6991	19.2113	19.1909	19.1876	18.729	19.0275	19.0663	18.7276	18.6655	19.0259	19.1953	19.0216	18.7376	19.2727	18.6731	18.8613	18.6759	18.8755	19.4005	18.8095	18.7998	19.1383	19.1716	18.9223	18.824	18.806
P19945	60S acidic ribosomal protein P0	Rplp0	20.7811	19.9951	20.6558	19.5632	20.2349	19.466	20.3803	19.8553	19.0907	19.5775	20.5483	19.6758	19.3879	19.0342	19.298	19.5022	19.8617	19.6209	19.3649	20.7955	18.7384	20.0688	18.8255	20.7637	20.4455	19.1224	19.4553	20.2085	19.6304	19.3961	18.9633	19.3588	18.8488	20.0558	19.1217	19.5768	19.3508	19.5192	19.0506	19.7076	19.4549	20.4041	18.873	18.8885	20.3718	19.4121	19.2583
Q63570	26S proteasome regulatory subunit 6B	Psmc4	18.2601	18.7653	18.6299	18.2478	18.4179	18.504	18.4533	17.8213	18.0675	18.8108	18.9034	18.6165	18.1548	17.7979	18.2045	17.9667	18.3441	18.5813	18.7946	18.7709	18.1592	18.4464	18.1622	18.4502	18.6685	18.3867	18.6253	18.8234	18.1161	18.1952	18.2154	18.2316	18.1465	18.3873	17.627	18.2232	18.5115	17.9525	18.0557	18.276	18.2532	18.5567	17.6529	17.8494	18.2593	18.629	18.1669
Q99NA5	Isocitrate dehydrogenase [NAD] subunit alpha, mitochondrial	Idh3a	19.185	19.2338	19.1197	19.2169	19.1541	19.2768	19.2187	19.336	19.1749	19.2119	19.1681	19.2081	19.4344	19.275	19.6025	19.0353	19.4307	19.1687	19.3281	19.4147	19.5336	19.0181	19.3925	19.6618	19.103	19.3973	19.3086	19.2203	19.3482	19.2939	19.405	19.0081	19.3243	19.142	19.5825	19.1771	19.3099	19.3854	19.4853	19.2466	19.3382	19.0254	19.2724	19.5737	19.3395	19.1017	19.2155
P50475	Alanine--tRNA ligase, cytoplasmic	Aars	17.894	17.9068	17.7361	17.8525	17.8839	18.0445	17.6322	17.5957	17.8421	17.9249	17.976	17.8684	18.2159	17.587	17.8498	17.8646	18.0375	18.0829	18.0297	17.9	18.2566	17.9777	17.5663	17.7769	17.9293	17.8293	17.9469	17.67	17.7897	17.8185	17.9226	17.8624	18.0927	18.0166	17.6221	17.8608	17.7347	17.6006	17.7311	17.7227	18.0057	17.6703	17.5964	17.9723	17.9466	17.7051	17.6144
B5DFC8	Eukaryotic translation initiation factor 3 subunit C	Eif3c	19.075	18.3856	19.1152	18.8398	19.258	18.731	19.3261	19.1784	18.8115	18.7867	19.5478	18.9735	18.4213	19.0105	19.1262	19.2764	18.717	18.8495	18.7861	19.1304	18.583	18.8491	18.7811	19.1845	19.2012	18.7785	18.7199	19.3999	18.9275	19.3014	18.8218	18.3783	18.7921	19.2925	18.8857	18.4076	18.9394	19.0422	18.1278	19.4804	18.5153	19.1272	19.2125	18.6992	19.2442	19.0887	18.8337
P63331	Serine/threonine-protein phosphatase 2A catalytic subunit alpha isoform	Ppp2ca	19.23	19.2632	19.1047	19.6748	19.2563	19.5965	19.1355	18.9687	19.5619	19.8407	19.0024	19.5104	19.613	19.06	19.3949	18.6707	18.6337	18.8724	19.741	19.0911	19.6271	19.1648	19.3509	19.5609	19.3092	19.8479	19.6578	19.0392	19.6826	18.8004	19.8603	19.1897	19.8755	19.3297	19.4556	19.5283	19.1113	19.0817	19.7258	18.8804	19.4536	19.3617	18.893	19.5889	19.1727	19.5133	19.7389
Q3SWT0	Platelet endothelial cell adhesion molecule	Pecam1	18.0403	18.5845	17.5926	18.4136	17.5915	17.4507	17.7287	17.4951	18.2128	18.8966	17.8354	18.6266	18.4273	18.495	18.6338	17.6672	18.5672	18.0845	18.5501	17.4647	18.6085	17.4816	18.0557	17.9833	17.6311	18.7052	18.5707	18.0406	18.0374	18.3184	18.2432	18.1014	18.1302	18.14	18.3073	18.0172	18.7379	18.2316	18.3926	18.1852	18.672	17.5816	17.9674	17.3797	17.7404	18.754	18.1706
Q7TP47	Heterogeneous nuclear ribonucleoprotein Q	Syncrip	19.3653	18.9408	19.223	18.8611	19.6189	18.9361	19.468	19.1177	18.736	19.1984	19.3487	19.0822	18.7118	18.8367	19.1672	19.0175	19.1879	19.5341	19.2439	19.3584	18.4656	19.2895	19.0304	19.2522	19.0829	19.019	18.9413	19.3726	18.9755	18.4059	18.4449	18.6251	19.049	19.2063	18.391	19.3687	19.462	18.8397	18.9223	18.5792	18.7176	19.0987	18.4263	18.5264	19.0876	19.1604	18.8311
P62138	Serine/threonine-protein phosphatase PP1-alpha catalytic subunit	Ppp1ca	17.7299	18.6151	18.6814	19.0359	18.5639	18.9749	18.7004	18.7729	19.1183	18.6516	18.1682	18.9748	18.6447	19.0464	19.0218	19.1454	18.8605	18.2206	18.6243	17.9924	19.1659	18.997	19.0795	17.8887	18.5129	18.8478	18.6188	18.5104	18.9295	18.6006	18.8463	18.7787	18.9465	18.8545	18.9992	18.9017	18.8509	19.1292	18.7597	18.5795	19.1327	18.2549	18.7465	19.3665	18.5916	18.8156	19.322
Q62835	Rab GTPase-binding effector protein 2	Rabep2	18.6947	19.4754	19.1802	19.7354	19.4408	19.9037	19.3252	19.4977	19.3529	19.4621	19.4187	19.6292	19.2792	19.3336	19.454	19.643	19.1075	19.3601	19.3936	19.074	20.0235	19.304	19.6771	18.8848	19.2965	19.5127	19.4295	19.1704	19.4781	19.992	19.7903	19.4709	19.6407	19.4427	19.9543	19.5174	19.5037	19.5432	19.3937	19.4557	19.5861	19.0044	19.4561	20.0823	18.9674	19.3266	19.6241
O35331	Pyridoxal kinase	Pdxk	19.4949	19.4366	19.6235	19.8831	19.4491	19.8281	19.2721	19.9331	19.9016	19.7346	19.5889	19.8336	19.5647	19.463	19.853	19.8797	19.6946	19.3384	19.5277	19.7055	20.1985	19.8299	20.1283	19.7895	19.6445	19.6661	19.5095	19.6708	19.7805	19.6502	19.7976	20.0182	20.0984	19.5314	20.1731	19.6457	19.686	19.7366	19.5959	19.6891	19.8471	19.4775	19.6503	20.2344	19.4469	19.6562	20.0636
P62919	60S ribosomal protein L8	Rpl8	19.238	18.9409	19.218	18.8713	18.8472	19.0432	18.7372	19.4214	19.387	18.5737	18.4914	18.5063	19.2552	19.4901	19.0769	19.626	19.0179	18.9854	18.12	18.5098	19.178	18.7819	19.2159	18.8968	19.4087	18.6704	19.0847	18.4861	19.0585	18.7884	19.1938	19.715	18.6311	18.7833	19.8515	19.1482	18.4221	19.0816	18.9852	19.6609	19.0867	18.7417	19.5208	19.5828	19.6828	18.4499	19.0387
O35244	Peroxiredoxin-6	Prdx6	20.507	21.01	20.6169	21.2143	20.8132	21.3267	20.4652	21.0722	21.2765	21.1473	20.6484	21.2434	21.0721	21.0762	21.1339	21.1508	20.9243	20.7581	21.3394	20.7888	21.3752	20.8643	21.4665	20.8683	20.5432	20.9845	21.077	20.7984	21.0483	20.9692	21.1161	20.9938	21.1485	20.7804	21.3224	21.2315	21.2409	20.9565	21.1825	20.9661	21.1131	20.2549	21.0934	21.4535	20.662	21.1108	21.2634
P04762	Catalase	Cat	18.4964	18.8097	18.4876	18.3782	18.7534	18.1225	18.8576	18.4713	18.5709	18.653	17.9602	18.7899	19.1202	18.6964	19.059	18.5063	18.7429	18.9306	18.4013	18.1838	18.4095	18.6989	18.4423	18.6809	18.5349	18.8787	19.0225	18.5451	19.1212	19.2844	18.4441	18.8166	18.6661	18.4763	18.505	18.7357	18.828	19.3494	19.1567	19.0628	18.7053	18.6442	18.6705	18.4247	19.1204	19.2936	18.822
P13084	Nucleophosmin	Npm1	20.7496	21.097	20.5026	20.7006	20.9179	21.1129	20.628	20.573	21.0274	21.1582	20.129	21.1321	20.9455	20.7211	21.5207	20.63	20.4171	20.8447	21.2424	20.1	20.9707	20.1615	20.879	20.4367	20.4821	21.421	21.0476	20.5041	21.3497	21.0406	21.2832	21.0572	21.2845	20.6514	21.2383	20.8319	20.832	21.0103	20.9533	21.0804	21.0698	20.5461	21.064	21.227	20.6296	21.2581	21.0668
Q1JU68	Eukaryotic translation initiation factor 3 subunit A	Eif3a	19.2886	19.2354	19.0254	18.5518	19.4211	18.595	19.4597	18.1826	18.5614	19.1208	19.3854	18.8149	18.907	18.4213	18.207	18.3654	18.8951	18.7054	18.7237	19.3104	18.4002	18.6478	18.0722	19.2495	19.0003	18.6901	18.7897	19.4035	18.9018	18.1399	18.308	18.394	18.4736	18.2464	18.3938	18.3472	18.9831	18.8313	18.6286	18.5626	18.6982	18.905	18.1228	18.4146	19.321	19.0901	18.6793
Q6AYD3	Proliferation-associated protein 2G4	Pa2g4	19.2944	19.3977	19.3167	19.2449	19.1136	19.4	19.2106	19.8122	19.3023	18.9999	18.8613	19.1672	19.4105	19.2173	19.61	19.6122	19.2632	19.8595	18.8242	18.899	18.7451	19.2119	19.1985	19.1386	19.1968	19.2842	19.3572	19.2484	19.6172	19.4347	18.8591	19.149	19.456	18.7078	19.3896	19.2527	18.7328	19.55	19.0301	19.7757	19.2401	19.2055	19.5372	19.1843	19.6272	19.1529	19.2726
P02401	60S acidic ribosomal protein P2	Rplp2	21.2529	20.4103	20.8204	20.108	21.0167	20.2292	20.7728	20.9617	19.9741	20.0594	20.9112	19.9346	20.2098	20.1669	20.2216	20.7676	20.5066	20.566	19.7346	20.966	20.212	20.8829	20.1281	20.652	20.5421	20.0556	19.9362	20.7024	20.3526	20.0337	19.9335	20.5044	20.0005	20.3169	20.1479	20.2112	19.906	20.2615	19.7554	20.0994	20.3528	20.3411	20.0616	20.3624	21.2271	19.7893	20.4176
Q4KM73	UMP-CMP kinase	Cmpk1	18.6854	20.1224	19.1163	19.6389	18.9109	19.9775	19.7066	19.6773	19.4537	19.801	19.887	19.7153	19.0274	19.5376	20.1837	18.2077	18.8023	19.8318	19.8872	19.869	20.0741	19.3728	19.6012	18.9633	19.1046	17.7402	19.6807	19.661	19.5422	19.7427	19.6743	19.5332	19.2921	19.1396	17.8378	19.6425	19.9169	19.7542	19.5829	19.5968	19.8293	18.9704	19.4122	18.4683	19.9	19.9173	19.5643
P21708	Mitogen-activated protein kinase 3	Mapk3	18.0726	17.2261	16.5249	17.005	16.6073	15.8606	16.5406	17.0043	17.2224	17.1522	16.739	16.3364	17.9585	18.3364	16.7451	16.8908	17.7265	17.2122	16.5885	17.3765	16.7735	16.995	17.8317	17.9403	16.8878	16.8116	16.3876	16.6543	17.3206	17.4963	17.1541	18.2333	17.4672	16.4268	18.8267	16.5005	16.2704	16.8706	17.1722	18.4654	17.0928	16.6383	18.2599	15.9863	17.5641	16.7997	16.5581
P62243	40S ribosomal protein S8	Rps8	20.2572	20.1626	20.1985	20.2616	20.3318	20.0305	20.2377	19.9021	19.9695	20.0424	20.0609	19.7937	20.3281	20.0642	19.9075	20.1843	20.0806	20.2829	19.8877	20.1012	20.1294	20.1083	19.7533	20.07	20.1724	20.0212	20.2021	20.0231	20.2411	19.9181	19.8669	20.1982	19.9012	19.8652	20.0981	20.0646	20.0139	19.9831	19.711	20.3115	20.3626	19.8269	19.9415	20.3058	20.074	19.6727	20.0899
Q9JJ19	Na(+)/H(+) exchange regulatory cofactor NHE-RF1	Slc9a3r1	17.3502	17.5978	17.5745	18.1102	17.821	18.033	17.4914	18.3452	18.0165	17.3836	17.8671	17.8858	17.5514	18.7575	18.0245	18.6532	17.9105	18.1964	17.7884	17.8318	18.4284	18.252	18.5017	17.2927	17.6205	17.8715	17.5261	17.962	18.2527	18.4771	18.0112	18.1142	18.2211	17.8693	19.3974	17.9706	17.8912	18.1344	18.0502	18.4427	18.4063	17.4398	18.7416	18.8269	18.1331	17.4962	18.6309
P14604	Enoyl-CoA hydratase, mitochondrial	Echs1	18.2008	19.251	18.7175	19.4149	18.8801	19.2115	18.6987	19.1045	19.1904	19.3728	19.0923	19.4398	18.9613	19.2866	19.1756	18.7853	19.0417	19.4122	19.2767	18.7384	19.3092	19.0122	19.2494	18.3825	19.0491	19.244	19.368	19.1781	19.3105	19.3501	19.2692	19.3254	19.2871	18.9028	18.9178	19.0995	19.2904	19.1125	19.3684	19.2938	19.1874	19.0122	19.3361	18.9857	18.3581	19.2343	19.1609
O35142	Coatomer subunit beta'	Copb2	18.4505	18.2244	17.665	17.9135	17.9214	17.9631	17.8599	18.2341	17.8085	18.092	18.1004	18.2728	17.9482	17.8648	17.9166	18.0324	19.0648	18.3709	18.1604	18.0105	17.4395	17.7317	17.9733	17.9459	17.9597	17.9249	18.3282	17.8818	18.1455	17.9951	18.1205	17.8944	18.091	17.6016	17.7498	17.7879	17.8469	18.3327	18.1375	18.277	17.698	18.1683	18.0352	17.9807	17.9194	18.1491	17.8697
P54921	Alpha-soluble NSF attachment protein	Napa	18.3111	17.9504	18.1877	18.0222	18.0921	17.9179	18.13	17.9162	18.3909	18.255	18.2021	18.3291	17.7945	18.5189	18.0656	18.4272	17.9345	18.2891	17.9577	18.0811	17.6972	17.672	18.0594	18.4215	18.0625	17.7302	18.3774	18.2559	17.8133	18.3751	17.9775	17.888	18.0289	17.7981	18.1535	17.9056	18.1691	18.2161	17.915	18.0034	17.9688	18.0262	17.7192	18.2441	17.963	17.9099	18.1972
Q6IRK9	Carboxypeptidase Q	Cpq	20.0236	20.3057	20.4992	20.7399	20.2278	20.0343	19.9365	19.9282	19.907	20.6768	20.2919	20.6679	20.3236	20.0291	20.4195	20.3241	20.1665	20.2352	20.3133	19.8835	20.0483	20.0886	20.9657	19.8995	20.1751	20.5425	20.5383	20.4611	20.2342	20.8759	20.1301	20.0339	20.4849	19.9034	19.2134	20.229	20.3109	20.0731	20.4058	20.4667	20.16	19.942	19.8329	20.5699	20.3375	20.9668	19.6676
Q920P6	Adenosine deaminase	Ada	19.2449	19.3285	18.7003	19.6199	19.3048	19.7698	18.9949	19.4694	19.4138	19.3293	19.1273	19.3803	19.3515	19.557	19.4897	19.8532	19.679	19.1093	19.3517	19.049	19.7777	19.2415	19.7158	18.9419	18.8593	19.1108	18.8761	18.7708	19.0481	19.3675	19.196	19.488	19.4196	18.953	19.7102	19.1693	19.1819	19.2833	19.232	19.4611	19.3892	18.7251	19.4364	20.1006	19.2624	19.4076	19.5225
Q4QQT4	Serine/threonine-protein phosphatase 2A 65 kDa regulatory subunit A beta isoform	Ppp2r1b	19.4333	19.8348	19.7203	19.7694	19.7972	19.4814	19.7649	19.2053	19.717	19.841	19.6743	19.8628	19.6297	19.2653	19.5746	19.1574	19.4033	19.3819	20.1015	19.5744	19.3427	19.5867	19.5585	19.8415	19.7578	19.7223	19.7149	19.7286	19.2846	19.42	19.5137	19.505	19.4096	19.8266	19.3258	19.7299	19.6471	19.4477	19.4504	19.1691	19.2516	19.5251	19.2777	18.6965	19.6279	19.855	19.4965
Q64725	Tyrosine-protein kinase SYK	Syk	19.1244	19.2958	18.9708	19.6989	19.3329	19.832	19.0964	19.52	19.3821	19.2892	19.3236	19.5927	19.3778	19.2328	19.1667	19.1955	19.1532	19.4112	19.1998	19.3142	19.7639	19.0053	19.3554	19.2883	19.1063	18.9152	19.5937	19.3816	19.4756	19.5138	19.5636	19.4417	19.1448	19.1635	19.4355	19.2435	19.5477	19.3752	19.5057	19.5442	18.9465	19.1153	19.4674	19.3672	19.263	19.2616	19.3802
P48675	Desmin	Des	17.4758	18.5812	18.461	19.3539	19.0521	18.2749	18.3692	18.2853	19.1223	18.9312	18.6111	19.0671	18.3451	19.501	18.721	18.2499	18.9393	19.3463	18.4348	17.7105	17.7184	18.1178	18.5838	17.1299	18.2774	18.2893	17.694	18.3306	18.0339	18.8126	18.2055	17.5542	18.6136	18.292	17.6466	18.8956	18.9599	17.9337	18.0927	18.2595	18.27	18.1988	18.1357	18.0548	17.5444	18.1468	18.0946
P17077	60S ribosomal protein L9	Rpl9	20.1589	20.3409	20.3928	20.1584	20.2608	19.803	19.918	19.905	20.0625	20.2759	20.0058	20.165	19.8137	19.4835	20.0131	19.6722	19.5121	19.5723	20.0029	20.2216	19.4904	20.0494	19.492	19.8995	19.8362	20.0914	19.999	19.8983	19.8558	19.7145	19.5014	19.7292	19.5672	19.8151	18.881	19.9429	19.3484	19.9741	19.3017	19.536	20.0185	19.9319	18.9794	19.6949	20.2551	20.0103	19.5698
P67779	Prohibitin	Phb	20.0359	20.4628	20.4949	20.6773	20.2382	20.5214	20.4513	20.5497	20.2449	20.3819	20.1916	20.511	19.9092	20.1841	20.4507	20.7005	19.9753	20.051	20.1194	20.1957	20.6563	20.4808	20.2129	20.1791	20.6168	20.3781	20.1525	20.0106	20.7318	20.4395	20.3536	20.6601	20.3169	20.4105	20.8299	20.0603	20.006	20.3798	20.2154	20.5921	20.8024	20.205	20.1856	20.903	20.3488	20.2611	20.6383
Q3T1L0	Aldehyde dehydrogenase family 16 member A1	Aldh16a1	19.3501	19.3771	19.4282	19.6802	19.3278	19.5267	19.2978	19.5226	19.3601	19.6969	18.8839	19.5267	19.5255	19.3843	19.2505	19.5957	19.7236	19.2548	19.5999	19.1073	19.8777	19.6634	19.9348	19.5701	19.606	19.4079	19.5416	19.5112	19.6991	19.8137	19.7536	20.1491	19.8014	19.3363	19.6006	19.2667	19.1963	19.5245	19.4524	19.5838	19.5277	18.9242	19.8515	19.558	19.4386	19.3423	19.6555
Q4FZT9	26S proteasome non-ATPase regulatory subunit 2	Psmd2	19.2308	19.0931	19.0555	19.1413	18.9851	18.9611	19.3461	18.7872	19.4909	19.1445	19.1358	18.9103	19.3325	19.2103	18.8466	18.7088	19.3288	18.7425	19.0856	19.2072	19.0563	18.8937	19.07	19.4964	19.1112	19.1466	19.0666	19.2848	18.8466	18.4095	19.2919	19.008	19.1242	18.8386	20.043	18.9967	19.0851	18.6259	18.8732	18.7377	18.9601	18.8977	19.3043	19.139	18.8245	18.7344	18.955
P35565	Calnexin	Canx	20.9071	21.0771	20.7973	21.265	20.8784	21.0699	20.8709	21.2143	21.1389	21.4471	20.7867	21.3751	21.1344	21.2993	21.3309	20.9765	21.0273	21.2547	21.1931	20.9472	20.9621	20.4712	21.0999	20.7465	20.8136	21.3969	21.2105	21.0275	21.1992	21.1739	21.1011	20.9085	21.1573	20.5677	21.0285	20.9284	21.2867	21.076	21.4206	21.0899	21.3303	20.8392	20.6828	21.0913	20.5068	21.2481	21.2219
P32551	Cytochrome b-c1 complex subunit 2, mitochondrial	Uqcrc2	18.6579	17.2644	18.1519	17.9408	17.4206	17.7599	17.2539	18.4098	18.1364	17.1392	17.1449	17.5038	18.1552	18.9554	17.7245	18.4504	18.3547	17.8147	16.6837	17.5995	18.1049	18.2786	18.1731	18.2971	18.3868	18.0504	18.0764	16.5663	18.2067	17.7659	18.0646	18.5806	17.862	18.0744	18.9968	18.0751	17.0049	18.153	18.3631	18.6618	18.0392	17.9291	18.6457	18.6682	18.5549	17.4646	18.1307
Q5PQX1	Torsin-1A-interacting protein 1	Tor1aip1	19.4662	19.1923	19.3259	19.4982	19.5586	19.4539	19.155	19.6417	19.2873	19.3228	18.9856	19.473	19.2099	19.7786	19.5544	19.5457	19.4621	19.3897	19.1576	19.1036	19.4717	19.1965	19.3703	19.232	19.1164	19.3437	19.191	19.1584	19.4996	19.5715	19.3655	19.2946	19.4522	19.5343	19.7157	19.3214	19.2462	19.7544	19.5842	19.646	19.6632	19.5779	19.8222	19.5584	19.4759	19.1207	19.4699
Q9QUL6	Vesicle-fusing ATPase	Nsf	18.765	18.8124	18.8622	19.1425	18.7851	18.9554	18.8068	19.0798	18.9998	18.7935	18.7943	19.0223	19.5505	18.9891	19.0033	19.0301	18.9324	18.9784	18.5349	18.6728	18.9841	18.7327	19.0534	18.8709	18.766	18.9059	18.7379	18.7507	19.0652	19.4604	19.1299	18.8978	19.0126	18.643	19.0279	18.8894	18.9295	18.9767	18.8077	19.1921	19.0866	18.6139	19.094	19.2564	19.0199	18.964	19.0441
P18421	Proteasome subunit beta type-1	Psmb1	20.3465	20.0353	20.3031	19.9369	20.3899	19.7365	20.2716	19.6322	19.4309	19.8734	20.2869	19.8225	19.7749	19.4015	19.651	19.5955	19.7301	19.5931	19.9251	20.4379	19.5409	20.2349	19.4785	20.4511	20.2832	19.5244	19.8566	20.2825	19.6758	19.356	19.5283	19.6312	19.4197	20.1806	18.9574	19.7767	19.8785	19.7479	19.6934	19.2499	19.601	19.8901	19.6069	19.2709	20.453	19.6424	19.5483
Q5I0D1	Glyoxalase domain-containing protein 4	Glod4	20.0606	20.6081	20.0932	20.4127	20.4291	20.6419	20.1344	20.2613	20.2037	20.4896	20.3675	20.5491	20.3783	20.1216	20.5308	20.3959	20.1309	20.0919	20.5307	20.4122	20.4657	20.3044	20.4469	20.3874	20.124	20.3433	20.3891	20.228	20.2546	20.2243	20.3248	20.3844	20.2486	20.2426	20.2259	20.553	20.5516	20.4682	20.4007	20.3101	20.1824	20.018	20.1189	20.458	20.3887	20.5247	20.4432
P15791	Calcium/calmodulin-dependent protein kinase type II subunit delta	Camk2d	18.5718	18.9951	19.245	19.0725	18.7984	18.6338	19.0133	19.2562	18.5702	19.0571	19.2973	19.0731	18.1116	17.7766	18.8376	19.0205	18.7642	18.7324	18.5173	18.8997	18.5035	19.0358	17.8359	18.5556	19.1884	18.9995	18.936	19.3331	18.4065	18.6459	18.9465	18.3272	18.5619	19.2633	17.8178	18.7271	19.1086	19.0403	18.3837	18.6376	18.844	18.9746	18.5543	17.7977	18.4941	19.1539	19.0724
P18596	Sarcoplasmic/endoplasmic reticulum calcium ATPase 3	Atp2a3	18.7074	19.0794	19.1213	19.4284	19.2877	19.3203	19.1203	19.4768	18.9407	19.1028	18.8315	19.3859	19.0086	19.5394	19.1392	19.2308	19.0598	19.1072	18.9445	18.969	19.4855	19.1766	19.0744	18.9297	19.141	18.9605	19.0635	19.1561	19.476	19.4325	19.1347	19.0411	19.1471	19.4037	19.4371	19.0147	19.3836	19.5087	19.152	19.2313	19.4134	19.0824	19.2323	19.4962	18.932	18.7276	19.1592
P15684	Aminopeptidase N	Anpep	19.066	18.4779	18.6813	18.5318	18.8112	17.8519	19.1021	18.4313	18.4446	18.6801	18.8149	18.5914	18.6221	18.4198	18.3612	18.3603	18.4541	18.2858	18.2461	18.7066	17.8709	18.3531	18.0356	18.6862	19.0307	18.5773	18.6686	18.6148	18.4047	18.5525	18.0973	18.3477	18.4055	19.2643	18.2079	18.6196	18.7991	18.4074	18.5292	18.5745	18.3086	19.1809	18.2767	18.2317	19.0011	18.3703	18.2045
Q6AYK8	Eukaryotic translation initiation factor 3 subunit D	Eif3d	19.006	19.1488	18.7719	19.1454	18.9825	19.025	18.8712	19.1317	19.047	19.1807	18.4998	19.0541	19.1525	19.0882	19.2333	18.8694	18.7648	18.7907	19.0988	18.4464	19.2913	18.383	19.0155	18.7012	18.6214	19.235	19.0914	18.69	19.068	19.1167	19.117	19.2868	19.0602	18.6087	19.3709	18.9037	18.7732	18.9059	19.1477	19.1285	19.1598	18.6037	18.9595	19.3126	19.1171	18.9878	19.2369
B2GUZ5	F-actin-capping protein subunit alpha-1	Capza1	21.124	21.55	21.2506	21.607	21.3775	21.7483	21.3467	21.8835	21.7145	21.3736	21.4141	21.5787	21.4809	21.5832	21.7431	21.6595	21.3988	21.4708	21.4926	21.3291	21.6302	21.3348	21.7878	21.3153	21.2462	21.4665	21.4134	21.4172	21.7806	21.2848	21.7479	21.5561	21.8072	21.2554	21.769	21.6573	21.5746	21.4179	21.5842	21.8563	21.455	21.1001	21.6734	21.8983	21.5068	21.5345	21.6537
P62425	60S ribosomal protein L7a	Rpl7a	20.4084	20.4634	20.3302	20.2649	20.4497	20.1344	20.3012	20.8027	20.0347	20.2873	20.3299	19.9903	20.2408	20.3286	20.3773	20.4415	20.1248	20.6117	19.7482	20.2082	20.3061	20.1596	19.9301	20.2438	20.3394	20.0723	20.0621	20.1624	20.5192	20.094	19.9294	20.571	20.1959	20.0627	20.4029	20.0773	19.8604	20.3157	19.877	20.6645	20.4484	19.9082	20.1986	20.4958	20.4743	20.0345	20.3581
P68511	14-3-3 protein eta	Ywhah	18.2553	17.2275	17.1008	17.0999	16.7833	17.2562	16.9739	16.4649	17.4297	17.5288	17.0264	17.1297	17.4244	17.1175	17.3248	16.8377	18.2303	17.1951	18.2025	17.3932	16.8499	16.8862	17.3546	18.4497	18.088	17.9677	17.5995	17.4595	16.8075	17.3431	17.4774	17.4173	17.4682	17.2749	17.0506	16.8402	17.1973	17.1648	16.98	17.2902	16.6076	17.1809	17.6523	17.4095	17.9743	16.7618	17.3687
P62278	40S ribosomal protein S13	Rps13	20.1677	19.8035	20.0038	19.2285	20.0022	18.687	19.9818	19.2803	18.608	19.3279	20.005	19.1699	18.9837	18.6406	19.0845	18.9319	18.8377	19.3876	19.2043	20.0197	18.1694	19.3604	18.0278	19.9538	19.7596	18.9278	19.2669	19.9151	19.1766	19.016	18.4874	18.7095	18.1238	19.8385	17.9226	19.0835	19.1525	19.289	18.6646	19.2946	19.2334	20.0345	18.3004	17.8248	20.1155	19.1558	18.3826
Q66H80	Coatomer subunit delta	Arcn1	19.29	19.1292	19.0633	19.2693	19.2263	19.0745	19.176	18.8617	19.2184	19.3151	19.0113	19.4141	19.2752	18.9556	19.0158	18.8565	19.1935	18.9333	19.2199	19.0958	19.2755	18.9338	19.275	19.3017	19.0791	19.1179	19.1883	19.1352	19.1711	18.6036	19.0622	19.1509	19.0638	19.0915	19.0972	19.1552	19.1196	18.9873	19.185	18.5577	19.2518	19.0238	18.9713	19.0708	19.1671	19.2388	19.285
P49432	Pyruvate dehydrogenase E1 component subunit beta, mitochondrial	Pdhb	19.695	20.108	19.9229	19.8046	19.9171	19.7508	19.9552	20.388	20.0403	19.8149	19.9483	20.0193	19.6992	19.7453	20.1228	19.9119	19.6829	20.2151	19.5639	19.949	19.7692	19.97	19.9887	19.7493	19.9617	20.0096	19.6637	19.9547	20.3176	20.4792	19.6488	19.9983	20.0973	19.8308	20.1551	19.9125	19.7014	20.0761	20.0685	20.3884	19.9646	19.9284	20.1355	20.0005	19.9814	19.9316	20.0505
Q02253	Methylmalonate-semialdehyde dehydrogenase [acylating], mitochondrial	Aldh6a1	16.597	17.23	17.7378	17.5455	16.584	17.7223	17.0886	17.7386	17.9615	17.6742	16.355	17.7682	17.0591	18.1208	17.3958	18.0283	17.232	17.0764	17.4128	16.1504	18.1725	17.3697	18.2694	16.6766	17.0409	17.4263	17.2965	16.6872	17.9436	17.8851	18.0611	17.9256	18.0594	17.2454	17.8089	17.3555	17.1049	17.6266	18.0464	17.8493	17.7127	16.7196	18.0382	18.2272	17.0041	17.4535	18.0638
P62775	Myotrophin	Mtpn	18.812	19.1525	19.2259	19.4706	19.2148	19.7003	19.4011	19.409	19.3609	19.1189	19.4002	19.4125	19.9327	19.1264	19.2256	19.2531	20.0915	19.282	19.5148	19.4256	19.9899	19.8196	19.3066	18.9114	19.1481	18.9437	19.1061	19.4927	19.0003	19.1147	19.3047	19.2811	19.1086	19.4562	19.5289	19.277	19.4783	19.1516	19.3687	18.9773	19.3541	19.1009	19.4053	19.7898	19.2406	19.3079	19.6954
O35854	Branched-chain-amino-acid aminotransferase, mitochondrial	Bcat2	19.4378	19.3983	19.2972	19.1465	19.5073	18.7938	19.4302	19.0618	19.2308	19.3888	19.738	19.4113	19.3545	19.1924	19.4045	18.9653	19.6237	19.5661	19.1709	19.363	19.0315	19.3314	18.9108	19.5279	19.3583	19.1985	19.5253	19.6289	18.999	19.3331	19.3112	19.1393	18.9086	19.6239	18.7056	19.4524	19.6177	19.5025	19.2151	19.2499	19.168	19.6099	19.1132	18.6819	19.5771	19.5706	19.0567
P04182	Ornithine aminotransferase, mitochondrial	Oat	19.024	19.3757	19.2093	19.4404	19.5464	19.2203	19.3662	19.0789	19.3339	19.6947	19.4057	19.6945	19.3018	19.4111	19.4833	19.0867	19.3529	19.6273	19.5905	19.2361	19.2364	19.3135	19.3351	19.0548	19.1247	19.52	19.4389	19.3327	19.4005	19.6145	19.479	19.2436	19.1607	19.5318	18.8943	19.4066	19.4106	19.4759	19.4467	19.3844	19.3375	19.6121	19.1819	18.8753	19.3548	19.8011	19.5374
P62271	40S ribosomal protein S18	Rps18	20.7728	20.6977	20.4954	20.3771	20.7734	20.1568	20.7208	20.5091	20.15	20.2926	20.3229	20.2367	20.4068	20.0211	20.3902	20.3396	20.2866	20.3327	19.8979	20.2011	20.0172	20.4466	19.7909	20.5748	20.6175	20.2687	20.3208	20.3186	20.4538	20.352	20.1457	20.4852	20.1255	20.7946	20.1291	20.2135	19.9259	20.3934	19.9504	20.9511	20.5522	20.6837	20.1871	20.2997	21.0456	20.2533	20.4777
O08619	Coagulation factor XIII A chain	F13a1	18.2241	18.8155	18.6824	19.1854	18.2116	18.5772	18.5786	18.5336	18.1819	17.9226	17.2486	18.0221	17.9198	18.5059	18.3334	18.8154	17.462	17.5164	17.7871	17.3517	18.7781	17.9013	19.0785	17.7708	18.0725	18.2805	17.9347	16.9876	17.3521	18.5943	19.0384	18.941	18.215	18.2911	18.7324	17.3346	17.2189	17.6568	17.5161	17.9867	18.7322	17.95	18.0452	19.1912	17.7479	18.5446	19.8863
P54313	Guanine nucleotide-binding protein G(I)/G(S)/G(T) subunit beta-2	Gnb2	19.6654	20.1755	20.2082	20.5665	20.1513	20.1421	20.2792	19.9986	20.3346	20.2657	19.8076	20.4781	20.1098	20.4422	20.2604	20.0614	19.9998	19.8339	20.1863	19.7573	20.4334	20.1457	20.2532	19.7503	20.0894	20.3839	20.1865	20.0403	20.2314	20.0719	20.3211	20.0698	20.3548	20.2756	19.9528	20.2027	20.3379	20.2715	20.4331	19.937	20.4829	19.8294	20.0617	20.3988	19.868	20.2284	20.3626
P24090	Alpha-2-HS-glycoprotein	Ahsg	19.7495	19.8272	19.9577	20.3575	19.884	20.699	19.9015	20.0436	20.1683	20.2351	19.9148	20.2824	20.2133	20.0738	20.3697	20.7296	19.8801	19.6512	20.0545	19.3993	20.6661	19.9732	20.4931	19.7317	19.4438	19.6183	19.5794	19.439	19.7569	19.9235	19.477	20.449	20.5268	19.932	20.1416	20.1829	20.0762	19.9671	20.2152	19.9585	20.2399	19.2062	20.1138	21.0686	19.8551	20.6919	20.6803
P62703	40S ribosomal protein S4, X isoform	Rps4x	20.1451	19.6941	19.7325	18.9779	19.9739	18.7448	19.8082	19.1172	18.8969	19.5611	19.7798	19.0645	19.1968	18.6404	18.8165	18.5814	19.0354	19.2997	19.3613	20.0385	18.4658	18.8926	18.5986	20.3583	19.3776	19.0363	19.1655	19.5726	18.9147	18.7677	18.6761	19.0315	18.4279	19.2772	18.2963	18.9767	19.098	18.4848	18.8493	19.4436	19.1385	19.6131	18.4358	18.4839	19.206	19.0263	18.7878
P04644	40S ribosomal protein S17	Rps17	19.9383	20.3997	20.2836	20.7568	20.0086	20.5237	20.2033	20.721	20.4552	20.2848	19.9885	20.4271	20.2158	20.8301	20.6065	20.9255	20.1966	20.5512	19.7738	19.9763	20.6885	20.4865	20.7121	19.6105	20.1249	20.3532	19.9806	20.2173	20.6998	20.8173	20.0783	20.5743	20.581	20.1306	20.7137	20.0362	19.9369	20.3096	19.989	20.8918	20.981	19.7857	20.2889	20.89	20.1582	20.1082	20.7224
Q6PDV7	60S ribosomal protein L10	Rpl10	20.4385	20.3847	20.59	20.6109	20.2494	20.2091	20.5734	19.8926	20.2517	20.4739	19.9256	20.3643	20.2245	20.3831	20.0911	20.4935	20.1023	19.8882	20.0632	20.3101	20.4881	20.3596	20.3035	20.1218	20.261	20.2613	20.0518	20.0712	20.1322	19.9263	19.6984	20.4987	20.1296	20.2701	20.304	19.9693	19.712	19.8099	19.9538	20.5515	20.6647	20.1907	19.8064	20.5559	20.1103	20.0599	20.3716
P26772	10 kDa heat shock protein, mitochondrial	Hspe1	20.9676	19.2282	20.1121	18.6637	20.1747	18.3406	19.8632	18.8136	18.2556	18.8119	20.1782	19.0396	18.9359	18.3438	18.3435	18.0008	19.4179	18.3578	18.8457	20.8014	18.3606	19.5098	16.9023	20.4144	19.7878	18.3445	19.4319	19.8343	18.2788	18.2683	18.6403	18.5316	17.4406	19.5207	17.7964	19.2475	19.0624	18.6596	18.6812	18.2392	18.3224	19.4649	18.4118	17.1496	20.481	18.5626	18.2821
P10960	Prosaposin	Psap	21.9889	20.8787	21.726	20.7926	21.532	20.5839	21.3314	21.0844	21.0291	21.0401	21.767	21.0871	21.183	20.8871	20.7422	20.995	21.3888	20.6528	20.7806	21.7615	20.9914	21.3372	20.7364	21.6673	21.2642	20.6918	20.9237	21.9276	20.9695	20.906	20.5475	20.7635	21.1463	20.0837	20.945	21.1502	21.219	20.7574	20.964	20.8237	20.9561	21.4283	20.9769	20.8171	21.7587	21.1016	21.0562
P62959	Histidine triad nucleotide-binding protein 1	Hint1	20.4728	21.3128	20.6655	21.6078	20.5138	22.1097	20.6575	21.8852	21.6254	21.301	20.7947	21.6177	21.273	21.7021	21.7091	21.949	21.2953	21.2913	21.4088	20.5966	22.4201	21.0258	22.1395	20.8953	20.4752	21.377	21.0498	21.1068	21.5865	22.0111	22.0056	21.5561	21.7833	20.8379	22.4069	21.3624	21.365	21.7848	21.3999	21.9206	21.9752	20.3881	22.0968	22.6696	21.1263	21.7605	22.3354
Q8VHF5	Citrate synthase, mitochondrial	Cs	20.5003	20.0933	20.2787	19.7397	20.429	19.6043	20.3767	19.5628	19.4042	20.0411	20.6037	20.0117	19.8076	19.579	19.5153	19.4651	20.1447	19.6534	20.35	20.7508	19.3239	20.0856	19.2648	20.7027	20.2542	19.5749	20.0141	20.5594	19.5765	19.3129	19.3822	19.3238	19.0709	20.2446	18.8747	19.943	20.3915	19.5248	19.705	19.4686	19.5209	20.3473	19.1742	18.9185	20.336	20.0004	19.2476
P41562	Isocitrate dehydrogenase [NADP] cytoplasmic	Idh1	16.1801	17.2592	15.9865	16.9485	16.9078	16.7019	16.6525	16.5057	17.0336	17.6187	16.4448	17.1762	17.1847	16.6489	17.1698	16.5576	16.2743	17.0435	17.375	15.8518	17.2232	16.622	17.3665	15.794	16.4721	17.3025	17.2893	15.5819	17.0138	17.1514	17.4448	17.0733	17.2356	16.7683	16.7626	16.9923	17.1142	16.94	17.3853	17.5003	17.0235	16.612	17.1208	17.0027	16.2583	17.5886	17.3969
P39052	Dynamin-2	Dnm2	18.2462	17.9085	18.1391	17.8781	18.3849	17.6308	17.9617	17.1365	17.9612	17.8809	18.2298	17.7604	17.4579	17.6436	17.3176	17.4907	17.6184	17.5394	17.8141	18.4198	17.8041	17.9117	17.6757	18.6342	18.3055	17.6519	17.7448	18.2817	17.291	17.2725	17.496	17.6272	17.79	18.3537	17.8088	18.0224	17.7966	16.8873	17.5374	16.9048	17.5557	18.1428	17.5504	17.4678	18.2715	17.8316	17.4527
P51583	Multifunctional protein ADE2	Paics	18.273	19.2525	19.1324	19.4251	19.3101	19.6955	19.1204	19.7505	19.4271	19.2962	19.3218	19.436	19.3883	19.1153	19.6097	19.7459	19.4598	19.4982	19.3333	19.334	19.7545	18.8759	19.5377	18.8153	19.0451	19.17	19.3069	19.2787	19.5251	19.7155	19.5397	19.54	19.1457	18.9798	19.8706	19.2284	19.2687	19.3637	19.4307	19.9033	19.2947	18.8212	19.7151	19.8047	19.5958	19.2408	19.7151
Q9Z2G8	Nucleosome assembly protein 1-like 1	Nap1l1	18.8412	19.0649	18.9071	18.5725	19.1475	18.9747	18.7384	19.0518	18.9855	18.9881	18.8329	19.0004	18.7411	18.3687	18.8025	18.728	18.4473	19.0014	19.0049	19.1897	18.7897	18.6566	18.7623	19.2124	18.6906	18.765	18.9234	18.8415	18.7926	18.7863	18.9069	18.8413	18.8181	18.8275	18.5101	18.9758	18.9677	18.7027	18.8033	18.8777	18.6171	19.1022	18.6179	18.7971	18.9496	18.957	18.8731
Q5RKH0	Putative oxidoreductase GLYR1	Glyr1	18.9017	18.8262	19.0105	18.66	18.9179	18.672	18.8344	19.01	18.64	18.5056	18.7827	18.8967	18.2314	18.8127	18.6532	18.4836	18.6237	18.8684	18.599	18.7922	18.4783	18.4082	18.6463	18.7774	18.7923	18.7528	18.7678	19.0642	18.753	18.9022	18.5809	18.3836	18.7386	18.9854	19.0363	18.7236	18.5282	18.7211	18.6516	18.7124	18.6582	18.7977	18.683	18.7638	18.7738	18.4499	18.795
P85125	Caveolae-associated protein 1	Cavin1	20.5222	19.8104	19.9358	20.3237	19.8521	20.2634	19.9951	20.1538	20.5094	19.9661	19.5524	20.1088	20.1681	20.7356	20.2347	20.5488	20.4114	19.97	19.6245	19.6535	20.3448	20.1492	20.9807	20.0158	19.8367	20.0712	19.9638	19.8548	20.0099	20.5487	20.2986	20.3158	20.6467	20.3813	21.2637	20.0906	20.2565	19.982	20.7532	20.5117	20.7785	19.788	20.4716	20.7434	19.8553	20.0542	20.3964
P62329	Thymosin beta-4	Tmsb4x	19.283	19.9625	20.4065	20.3975	19.5218	20.6583	19.8454	20.0991	20.3395	20.4438	19.6913	20.1428	20.2158	20.9415	20.2193	20.8459	19.8698	19.9255	20.6139	20.5002	21.6116	20.7222	21.4452	19.6532	20.339	20.3581	20.6544	21.0585	20.9884	20.8467	20.4738	20.1177	21.1	20.2843	21.6059	20.6176	20.8551	20.4094	21.131	20.5869	20.9925	20.6544	21.2277	21.5991	20.7256	20.1331	21.3004
Q66H61	Glutamine--tRNA ligase	Qars	18.1004	18.2778	17.8576	17.9522	17.9538	18.2885	17.9985	18.6099	18.3626	17.9892	17.8208	17.7945	18.0932	17.7003	18.4451	18.3205	17.7206	18.584	17.988	18.4203	18.0281	17.8307	17.9071	18.2489	18.0647	18.2727	18.0381	17.9108	18.2162	19.1645	18.0179	18.3728	18.0078	17.5793	18.2241	18.2686	17.8224	18.7919	17.9571	18.7634	17.9741	18.2566	18.4209	18.033	17.9632	18.1326	18.2384
G3V9R8	Heterogeneous nuclear ribonucleoprotein C	Hnrnpc	20.168	20.4915	20.6263	20.5835	20.9241	20.8594	21.0264	20.5496	20.8791	20.8337	20.6822	20.8837	20.5949	20.9084	21.1057	21.0353	21.2598	21.327	20.4874	20.5289	20.9066	21.2887	21.3235	19.5726	19.8741	20.8732	20.1113	20.1393	20.2769	20.8619	20.5084	20.9184	21.2207	20.3664	20.3707	20.9776	20.9347	20.2434	20.3025	20.6227	20.8164	20.0437	20.0766	20.8921	19.9479	20.7453	21.154
Q63584	Transmembrane emp24 domain-containing protein 10	Tmed10	20.4817	20.6634	20.5933	20.8716	20.3456	20.7105	20.4406	20.4929	20.787	20.8125	20.3138	20.8289	20.765	21.016	20.5886	20.7418	20.7269	20.6557	20.3767	19.9833	20.7486	20.4161	20.7965	20.3687	20.6007	20.7734	20.6314	20.1762	20.5774	20.7465	20.7253	20.8011	20.6254	20.5337	20.5857	20.5517	20.5204	20.6851	20.8599	20.9134	20.9275	20.655	20.6433	20.7141	20.3781	20.7034	20.6125
P15650	Long-chain specific acyl-CoA dehydrogenase, mitochondrial	Acadl	19.971	20.0998	20.2916	20.488	20.1858	20.286	20.0023	20.2494	20.333	20.3093	20.1534	20.4983	20.2126	20.4148	20.5329	20.1878	20.1164	20.336	20.0805	20.2403	20.5064	20.2226	20.4826	19.9209	19.9563	20.3919	20.2302	20.2842	20.3447	20.5967	20.2737	20.3649	20.3705	20.1565	20.3257	20.2517	20.3744	20.387	20.59	20.3605	20.4744	19.968	20.4586	20.5499	20.2922	20.1639	20.4995
P13221	Aspartate aminotransferase, cytoplasmic	Got1	19.7211	20.5819	20.0851	20.5799	20.4624	20.6942	20.0891	20.5077	20.6207	20.4412	20.2544	20.5869	20.4644	20.2699	20.6711	20.4322	19.9021	20.4385	20.5315	20.1093	20.7017	20.411	20.5606	20.1055	20.2406	20.412	20.4525	20.1624	20.5193	20.6584	20.5372	20.542	20.4429	20.3084	20.6315	20.6811	20.5337	20.7082	20.556	20.7015	20.404	20.055	20.6054	20.5273	20.4269	20.6526	20.5244
O89046	Coronin-1B	Coro1b	19.3218	20.0295	19.8058	20.2686	19.8399	20.2477	19.7008	19.4894	20.3715	20.0545	19.3394	20.1013	20.0741	19.9506	19.9545	19.8271	19.8888	19.9366	19.909	19.2959	20.1937	19.7657	20.227	19.4507	20.0654	20.1474	20.1492	19.6507	20.0146	19.7571	20.1401	20.5375	20.5081	19.8269	20.2362	20.009	19.7677	19.6337	20.1035	19.9579	20.0724	19.6187	20.0254	20.2464	19.2956	20.1595	20.6467
P60901	Proteasome subunit alpha type-6	Psma6	20.3323	20.3884	20.1713	19.9642	20.3191	19.7505	20.0931	19.5457	19.7821	20.1797	20.3498	20.1007	19.8258	19.575	19.8124	19.6602	19.9969	19.9131	20.3636	20.6115	19.486	20.04	19.6257	20.5318	20.2387	19.6181	20.3395	20.0571	19.7531	19.4958	19.4147	19.6853	19.5383	19.8902	19.5283	20.1215	20.0299	19.7771	19.8032	19.7475	19.4859	20.0191	19.5177	19.0591	20.2172	19.991	19.5431
P50398	Rab GDP dissociation inhibitor alpha	Gdi1	19.3748	19.7182	19.3171	19.6043	19.4909	19.9654	19.4971	19.5452	19.7812	19.6393	19.5646	19.5283	19.4808	19.4601	19.9521	19.4413	19.6742	19.4472	19.6697	19.6897	19.7709	19.4522	19.7404	19.6372	19.489	19.8901	19.3847	19.7581	19.5328	19.3781	19.5729	19.6713	19.6726	19.5454	19.4593	19.7185	19.7712	19.4529	19.6777	19.3204	19.3759	19.3865	19.3118	19.8121	19.583	19.6155	19.5611
Q8K3K9	GTPase IMAP family member 4	Gimap4	21.1339	21.4083	21.2015	21.6204	21.3816	21.6288	21.1842	21.5592	21.5075	21.2949	21.26	21.5555	21.6284	21.8375	21.5397	21.9422	21.581	21.5431	22.0046	21.7431	21.8543	21.6396	21.7524	21.4366	21.3055	21.1445	21.3472	21.4683	21.7148	21.5575	21.7301	21.6214	21.5274	21.4527	22.1066	21.6569	21.529	21.6585	21.3727	21.5889	21.7125	20.9749	21.8313	21.9949	22.2717	21.0319	21.6475
O35987	NSFL1 cofactor p47	Nsfl1c	19.4684	19.4011	19.5097	19.4626	19.8332	19.5017	19.5051	19.6515	19.5672	19.3252	19.5493	19.1848	19.0348	19.4105	19.4862	19.8139	19.1967	19.5004	19.2098	19.5978	19.4451	19.6969	19.4618	19.0853	19.4532	19.2748	19.2849	19.5322	19.7213	19.7603	19.7302	19.7998	19.6534	19.5217	20.1797	19.6262	19.3552	19.8218	19.5804	19.355	19.3714	19.3475	20.0714	19.8167	19.6333	19.3699	19.8849
Q99J82	Integrin-linked protein kinase	Ilk	19.6864	19.7896	19.4809	19.5061	19.7854	19.4282	19.5864	19.2534	19.3955	19.677	19.7645	19.7462	19.4085	19.3358	19.616	19.2995	19.2902	19.617	19.5519	19.7179	19.3622	19.4676	19.3688	19.5577	19.5577	19.6175	19.5347	19.756	19.4595	19.6535	19.1882	19.2798	19.4104	19.682	18.9834	19.6067	19.7673	19.5826	19.6233	19.5453	19.4542	19.6538	19.0182	19.168	19.6436	19.9246	19.4188
Q62736	Non-muscle caldesmon	Cald1	19.2303	17.8284	18.5256	19.2005	18.2475	18.8628	18.7605	19.0317	18.9259	18.7149	17.9908	19.2523	19.1018	19.0972	19.0213	19.3505	19.296	18.9678	18.7104	18.0057	18.9485	18.9323	19.5794	18.8933	18.029	18.9854	19.1442	18.8097	19.3012	19.0161	19.2109	19.2751	19.4909	18.6	19.8936	18.9876	19.0114	19.1198	19.58	19.0589	19.0369	18.7461	19.4018	19.2464	18.7201	18.7851	19.4096
Q60587	Trifunctional enzyme subunit beta, mitochondrial	Hadhb	19.6749	19.3346	19.2771	19.1864	19.5747	18.8902	19.3221	19.0713	19.0934	19.2753	19.4763	19.4597	19.1925	18.8356	19.3451	18.9711	19.2012	19.4851	19.4059	19.479	18.7636	18.9912	19.0578	19.904	19.4631	19.3946	19.3604	19.6066	19.371	19.3533	19.1578	18.896	19.0262	19.44	18.828	19.1692	19.3149	19.1611	19.6302	19.4281	19.1707	19.4562	18.9629	18.9216	19.5509	19.3461	18.9292
O08719	Ena/VASP-like protein	Evl	18.5915	17.5927	18.1441	17.0452	18.3176	16.7362	17.7301	17.4119	16.9386	17.166	17.8942	17.0327	17.346	16.9079	16.9993	16.9166	17.5221	17.0989	17.4648	18.5421	17.1128	18.0174	17.0826	18.5299	17.916	16.4304	17.5772	17.7765	16.9136	16.9285	17.0812	16.9877	16.5853	17.6786	17.0375	17.3956	17.558	17.1554	17.2502	17.1724	16.888	17.7296	17.0619	16.9075	18.2135	16.963	16.8721
B3GNI6	Septin-11	Septin11	18.7619	19.1896	19.0254	19.4075	19.1201	19.1215	18.7251	19.3866	19.1331	19.113	19.1609	19.2565	19.0401	19.2512	19.4513	19.2182	18.9013	19.3777	18.793	19.0624	19.498	19.3212	19.0383	18.9282	19.1406	18.7667	19.1542	19.0463	19.5054	19.5909	19.1053	19.4612	19.6011	19.2844	19.3167	19.3177	19.248	19.62	19.2324	19.3957	19.4212	18.7106	19.3282	19.3964	19.1606	18.9007	19.6332
Q4KM35	Proteasome subunit beta type-10	Psmb10	19.6506	19.6528	19.6633	19.7037	20.0078	19.4464	19.6666	19.6674	19.6464	19.496	19.8584	19.6733	19.489	19.1904	19.437	19.5329	19.1581	19.698	19.6226	20.0271	19.5639	19.6929	19.4461	20.1232	19.6335	19.5827	19.6924	19.8909	19.4763	19.6565	19.2536	19.603	19.6193	19.6622	19.8108	19.4761	19.4837	19.5373	19.6481	19.6243	19.5039	19.5995	20.0101	19.4334	19.5107	19.5264	19.4554
P35435	ATP synthase subunit gamma, mitochondrial	Atp5f1c	19.7338	18.8125	19.3222	18.2833	19.2607	18.5142	19.0968	17.9353	18.5912	18.6452	19.1767	18.6575	18.7457	17.7534	18.4665	17.7302	18.9463	18.1464	18.7066	19.3872	17.9358	18.7441	17.9872	19.8559	19.3361	18.4413	18.8194	19.1245	18.5242	18.3167	18.4451	18.4337	17.8079	19.01	17.9641	18.5102	18.5576	18.6138	18.4543	18.4369	18.3174	19.0592	18.0523	17.9271	19.0343	18.577	18.349
Q10728	Protein phosphatase 1 regulatory subunit 12A	Ppp1r12a	17.9057	18.4025	18.5658	18.6553	18.2533	18.7119	18.3842	18.9614	18.7331	18.3658	17.8826	18.6908	18.336	18.638	18.8399	18.8236	18.1011	18.8806	18.1914	18.0804	18.8276	18.562	18.9462	17.6042	18.5564	18.7614	18.5891	18.5513	19.0639	19.2076	18.4408	18.6341	19.1116	18.3586	19.418	18.3836	18.2958	18.9894	18.9164	19.4067	18.8189	18.3825	18.8925	19.0351	18.7398	18.3866	18.9087
P41123	60S ribosomal protein L13	Rpl13	21.6712	21.2896	21.4746	21.0406	21.3863	20.9365	21.4303	21.5558	21.122	20.8424	20.8358	20.9069	21.025	21.1912	21.2571	21.2985	20.5539	21.273	20.5886	20.9976	20.8386	21.1297	20.962	21.1179	21.3725	21.142	21.0742	21.1861	21.4876	20.7968	20.7609	20.8892	21.113	20.7597	21.2483	20.8695	20.2826	21.2205	20.9362	21.4818	21.2271	20.8652	21.139	21.0876	21.7648	20.6693	21.0262
Q63798	Proteasome activator complex subunit 2	Psme2	21.5683	20.6782	21.4605	20.4156	21.1866	20.7547	21.0936	20.4358	20.8809	20.7585	20.8145	20.5357	21.0475	20.4234	20.4584	20.5611	20.5714	20.3427	21.141	21.1928	20.5681	20.8938	20.6793	22.3759	21.3141	20.7683	21.4023	21.2108	20.6602	20.0276	21.0759	20.8393	20.5041	21.3013	20.4041	20.9859	20.5023	20.632	20.7402	20.89	20.3798	21.4268	20.7922	20.3402	21.1414	20.7357	20.5608
Q06647	ATP synthase subunit O, mitochondrial	Atp5po	21.4919	21.388	21.2421	20.7298	21.6523	20.3095	21.111	20.7139	20.0241	21.073	21.2878	20.9359	20.7576	20.3259	20.7773	20.1913	20.6646	21.2622	20.924	21.2289	20.3466	20.9664	19.8059	21.1794	21.2399	20.837	21.251	21.3571	20.9754	21.0281	20.4682	20.5433	20.2651	21.2912	20.0619	21.1848	21.0822	21.1585	21.0173	20.9597	20.7028	21.1257	20.5853	20.0242	21.5579	21.0575	20.4891
P14408	Fumarate hydratase, mitochondrial	Fh	19.6542	19.972	19.5516	19.6763	19.6339	19.4774	19.5697	19.2894	19.7205	20.2371	19.6672	19.8504	19.9787	19.3987	19.7376	19.2981	19.5762	19.5337	20.0757	19.4822	19.4726	19.4416	19.765	19.8497	19.6267	19.7791	20.0811	19.7007	19.6488	19.4074	19.7707	19.6163	19.5282	19.5948	19.2056	19.8301	19.9674	19.4543	19.8853	19.4036	19.4383	19.5369	19.4457	19.3447	19.4106	19.9797	19.392
P17074	40S ribosomal protein S19	Rps19	19.8446	20.4507	20.1248	20.5012	20.3138	20.3838	20.08	21.0395	20.5071	20.0131	19.8798	20.3505	20.2584	20.5315	20.6768	20.9347	20.0083	20.9952	19.6689	19.8985	20.4883	20.1287	20.3203	19.7198	20.3101	20.277	20.3614	19.5933	20.9167	20.9364	20.2779	20.6201	20.4799	19.8234	20.7549	20.4111	19.8179	20.6899	20.4089	21.1804	20.802	19.8394	20.5983	20.8086	20.6013	20.0928	20.5474
P27008	Poly [ADP-ribose] polymerase 1	Parp1	19.1473	19.0725	18.6226	19.1026	18.8569	18.879	18.6089	19.1482	18.7147	18.9317	18.5795	19.1432	19.11	19.3226	19.1077	18.9424	19.1197	19.5006	18.8617	18.4988	18.7824	18.4671	19.1879	19.0044	18.4518	19.2004	19.1127	18.7327	19.3585	18.9872	18.8764	19.0886	19.0703	18.5847	19.0839	18.8904	18.9533	19.1092	19.0074	19.366	18.8362	18.4761	19.0596	18.7134	18.519	18.9951	18.8743
Q6P686	Osteoclast-stimulating factor 1	Ostf1	19.1686	20.0447	19.8258	19.8638	19.7762	20.1945	19.6424	20.0314	19.9847	19.8913	19.6486	20.0393	19.7394	19.6009	20.0882	20.0063	19.1326	20.0533	19.8498	19.472	20.169	19.8618	20.0824	19.4085	19.8151	20.0786	20.1397	19.5203	19.9994	20.0568	19.9399	20.0042	20.0888	19.6607	19.7516	20.1218	19.8925	20.0608	19.9853	20.1788	20.0048	19.3958	20.0495	20.0114	19.7129	19.9901	19.9929
Q07009	Calpain-2 catalytic subunit	Capn2	18.8111	19.3313	19.2171	19.1021	19.4439	19.0492	19.402	18.8676	18.8428	19.3989	19.359	18.3798	18.6141	18.7822	19.1048	18.7946	19.1542	18.719	19.1812	19.4054	18.9193	19.2872	18.6653	19.1557	19.2857	18.9642	18.9863	19.3617	18.8485	18.6801	18.8046	18.8732	18.7155	19.2684	18.0377	19.2178	19.3288	18.9526	19.0699	18.6909	18.9156	19.2445	18.2494	18.5012	19.5051	19.2914	18.7542
P85845	Fascin	Fscn1	20.293	20.9162	20.5453	20.904	20.2324	20.8937	20.6031	20.4035	21.0283	20.9866	20.3393	20.5876	20.8537	20.5963	20.6453	20.7827	20.4188	20.3742	20.1048	20.0672	21.2058	20.662	20.9862	20.4382	20.85	20.8026	20.7548	20.2565	20.8557	20.5547	20.9632	21.2706	20.4829	20.302	20.7396	20.6519	20.5849	20.6905	20.7807	20.8419	21.0352	20.1769	20.324	21.0674	20.3543	20.949	20.7653
Q568Z6	IST1 homolog	Ist1	16.2911	16.4621	16.7483	17.0327	16.4424	16.8647	16.472	16.8237	16.6171	16.3011	16.6371	16.0379	16.1283	16.6361	16.7527	17.01	17.2936	16.9409	16.8258	16.4736	17.0905	16.6952	16.6644	16.7991	17.0392	16.9818	16.5985	16.663	16.5971	16.9884	16.7636	17.0849	16.9798	17.5072	17.0098	16.9064	16.0697	17.1289	16.2252	16.4962	16.7659	16.7398	17.2354	16.8951	16.1146	16.4006	16.8967
Q9WVK7	Hydroxyacyl-coenzyme A dehydrogenase, mitochondrial	Hadh	19.847	20.5159	20.163	19.8774	20.253	19.9883	20.1912	19.8062	19.921	20.516	20.0182	20.4439	20.0137	19.5649	20.202	19.7055	19.743	20.2006	20.5073	20.1887	19.4374	19.8908	19.7495	20.1903	20.2031	20.1173	20.559	20.5111	20.1593	19.8464	19.8449	19.721	19.7028	20.1113	19.2507	20.2899	20.5364	20.2062	20.1529	19.8563	19.8038	19.9191	19.6724	19.1971	20.0404	20.4501	19.5292
Q04970	GTPase NRas	Nras	16.2297	16.1696	16.6108	15.7962	16.6101	16.6004	15.3104	16.3343	16.6488	15.6142	15.9685	16.0172	16.0366	16.1717	16.2391	16.6379	16.1968	16.3539	15.4977	16.6759	15.7609	16.6367	16.2507	15.9791	16.5415	15.628	15.4312	16.1694	16.41	16.2858	16.129	16.7433	15.2803	16.2904	16.596	16.0963	16.3447	16.6682	15.5997	16.8209	16.4413	16.2835	16.2412	16.0574	16.3056	15.6709	16.7837
Q3B8Q2	Eukaryotic initiation factor 4A-III	Eif4a3	16.9572	16.3817	16.405	17.155	16.2453	16.291	16.4336	16.7496	17.2744	16.1034	16.3216	16.6327	17.7561	17.1735	16.7119	16.6291	17.8825	17.7078	15.7359	16.3443	17.0987	16.545	16.5892	16.9131	17.3384	16.4231	16.3557	16.6612	16.2068	17.1893	16.4851	16.626	16.6507	16.5588	16.5643	16.959	16.4156	17.4358	15.498	17.5347	16.3416	16.6052	16.8529	16.1674	17.7717	16.4253	16.9402
P47860	ATP-dependent 6-phosphofructokinase, platelet type	Pfkp	18.1852	18.4762	18.2984	18.2978	18.5087	18.7501	18.3922	18.8099	18.6647	18.4219	18.8419	18.5212	18.5745	18.3073	18.6681	18.9531	18.42	18.9711	19.2005	18.7543	18.5237	18.9102	18.9309	18.6695	18.743	18.293	18.4945	18.8172	18.6676	19.0926	18.6465	18.6991	18.9025	18.7671	18.8896	18.9002	18.4948	19.1505	18.8065	18.8516	18.4174	18.5789	18.5534	18.764	19.2095	18.7323	18.7195
P12007	Isovaleryl-CoA dehydrogenase, mitochondrial	Ivd	19.1068	19.8409	19.6885	19.8809	19.6985	19.8922	19.7613	19.4598	19.809	19.9088	19.3463	20.0006	19.7129	19.6474	19.5577	19.3094	19.5723	19.3218	19.9687	19.3848	20.0272	19.6459	19.9143	19.269	19.5781	19.9477	19.9235	19.6203	19.667	19.2341	19.9038	19.6394	19.7837	19.4619	19.5566	19.6646	19.6162	19.5388	20.0119	19.5744	19.7569	19.0953	19.8369	19.7216	19.4625	19.5166	19.6889
P62907	60S ribosomal protein L10a	Rpl10a	19.8717	20.2895	20.345	20.1642	20.213	19.9857	20.0889	20.4501	19.9792	20.0388	19.8585	19.9979	20.2017	19.8958	20.1448	20.2119	20.0168	20.5321	19.6047	19.6679	19.758	20.1123	19.7916	19.6883	20.4924	20.0927	19.9895	19.8664	20.3552	20.0533	19.9619	20.3431	20.1087	20.2163	19.9097	20.084	19.6138	20.1754	19.9895	20.6702	20.2808	20.0569	20.1415	20.0264	20.2115	19.7451	20.0372
P43244	Matrin-3	Matr3	18.5934	18.3085	18.4651	18.2728	18.6676	18.3429	18.6468	18.501	18.1203	18.4779	18.0597	18.1835	18.1357	18.1915	17.9277	18.0725	18.5512	18.9172	18.4229	18.2679	18.1202	18.1237	18.3727	18.6169	18.6909	18.2279	18.5873	18.2742	18.8457	18.1968	18.4539	18.1995	18.4726	18.139	18.2498	18.3354	18.382	18.6337	17.722	18.2802	17.9075	18.6496	18.5661	17.6445	17.8184	17.9172	18.4921
Q6P6R2	Dihydrolipoyl dehydrogenase, mitochondrial	Dld	20.0014	20.0178	19.7998	20.2012	20.0212	20.135	19.8044	19.6336	19.9477	20.1644	20.125	20.1757	20.0071	19.9968	19.9625	19.9424	19.922	19.6441	20.0444	20.1221	20.2132	19.9082	20.0232	20.0167	19.9276	19.9698	19.5793	20.0388	20.0008	19.9001	19.9878	19.7505	19.7012	19.8312	19.5535	19.5835	20.0196	19.3483	19.6195	19.7846	20.2058	19.8815	19.6929	20.0148	19.6195	20.0106	19.9157
P43527	Caspase-1	Casp1	19.0533	19.3474	19.2951	18.8263	19.4289	18.898	19.4477	18.5693	18.6384	18.909	19.3449	18.8814	19.2388	18.3918	19.0168	18.6259	19.1171	19.2062	19.4607	19.2491	18.2379	19.1662	18.4864	19.1714	19.4097	18.9305	19.3072	19.3646	18.9845	18.6631	18.31	18.2943	18.7346	18.77	18.2276	19.0336	18.9666	18.933	18.6471	18.6497	18.4666	19.0113	18.2246	17.823	19.6919	18.9434	18.0586
P97697	Inositol monophosphatase 1	Impa1	20.2452	20.6589	20.3975	20.6135	20.6382	20.6046	20.5377	20.4809	20.4925	20.6723	20.4992	20.678	20.694	20.3312	20.53	20.4992	20.6538	20.5994	20.7049	20.5403	20.6813	20.6317	20.4209	20.5841	20.5441	20.4617	20.6879	20.4485	20.3786	20.4033	20.3907	20.382	20.4898	20.2891	20.3299	20.6551	20.64	20.4442	20.5336	20.5288	20.319	20.1303	20.3789	20.4512	20.4868	20.4542	20.356
P48004	Proteasome subunit alpha type-7	Psma7	16.9793	17.4853	17.0976	17.4771	17.2957	17.3104	17.0793	17.0186	17.4968	17.2861	17.163	17.4251	17.607	17.2336	17.495	17.2335	17.4696	17.3346	17.2935	16.4799	17.4954	17.2289	17.5115	16.987	17.3584	17.3998	17.1931	16.773	17.2381	17.5105	17.6232	17.56	17.6677	17.4463	17.2189	17.6069	17.5882	17.6766	17.2105	17.4676	17.5735	17.0753	17.5803	17.3149	17.1433	17.2662	17.3658
E9PU28	Inosine-5'-monophosphate dehydrogenase 2	Impdh2	17.9645	17.921	18.3465	17.9308	18.4956	17.7967	18.1113	18.0915	17.6701	17.8066	18.3682	17.8671	17.6527	17.5191	17.7329	18.0486	17.8949	17.8509	17.9476	18.7384	17.523	18.299	17.6121	18.1266	18.121	17.4979	17.7423	18.342	17.6734	17.6409	17.7454	17.54	17.1277	18.1445	17.7037	18.1621	17.9521	17.8473	17.669	17.659	17.5574	17.9803	17.7913	17.7747	18.8027	17.4272	17.5559
Q63692	Hsp90 co-chaperone Cdc37	Cdc37	19.2685	19.8837	19.7785	20.081	19.7095	20.3132	19.5911	20.4427	20.1228	19.8438	19.8851	20.0494	19.7185	20.2346	19.9781	20.3226	19.8345	20.047	19.8793	20.0028	20.195	20.098	20.1685	19.2772	19.9296	19.7765	19.7407	19.8867	20.1878	20.0576	20.0356	20.116	20.0995	19.9796	20.247	20.0473	19.9072	19.9954	19.8148	20.0467	19.9665	19.7891	20.0931	19.8972	19.8152	19.8798	20.2026
O88453	Scaffold attachment factor B1	Safb	18.0631	16.8046	17.7512	17.0582	17.7943	17.2485	17.9223	17.8534	17.4284	17.0283	17.2669	17.422	17.4049	17.9444	16.7955	17.1832	18.2341	17.1581	17.2196	17.4156	17.4332	17.5576	17.3668	17.4822	18.2222	17.3141	17.1682	17.6966	16.8014	17.3186	17.195	17.0488	17.3667	17.5826	17.858	17.1337	17.346	17.3893	17.3976	16.9734	17.1558	17.5323	17.9598	17.5606	17.2569	16.6212	17.472
Q66HA8	Heat shock protein 105 kDa	Hsph1	17.684	18.2415	17.9477	18.3414	18.0416	18.5225	17.9282	18.0436	18.3603	18.4257	18.054	18.1542	18.189	17.4934	18.2899	18.319	18.2652	18.2684	18.1333	18.0596	18.1388	18.0611	18.3001	17.789	17.8673	17.9727	18.277	17.7813	17.9563	18.398	18.3101	18.1198	18.421	17.9278	18.3118	18.1372	18.23	18.3633	18.3981	18.3131	18.4018	18.0429	18.3878	18.7485	17.8864	18.3573	18.3509
Q80T18	Glia maturation factor gamma	Gmfg	20.2882	20.6655	20.2542	21.0693	20.5443	20.9939	20.5638	20.5034	20.8402	20.754	20.5086	21.0505	20.7319	20.8945	20.7129	20.9418	20.7549	20.2712	20.9189	20.5817	21.3385	20.5335	21.1353	20.2608	20.5768	20.7061	20.6944	20.5323	20.7032	20.6175	20.734	20.7677	20.7689	20.5548	20.83	20.7984	20.9061	20.7555	20.6598	20.4813	20.9507	20.1229	20.6088	21.1207	20.2589	20.6824	21.0864
O70377	Synaptosomal-associated protein 23	Snap23	18.196	18.2767	17.9042	18.2153	18.0166	18.2147	18.0252	18.5821	18.2403	18.0324	18.1573	18.3329	18.2476	18.5055	18.3608	18.3983	18.0668	18.4572	17.8143	18.0297	18.6028	17.8494	18.3299	18.2995	17.6362	18.1573	18.0291	17.7087	18.5031	18.895	18.2043	18.1436	18.2555	17.8783	18.4107	18.0961	18.2984	18.5977	18.0305	18.1215	18.5062	17.6798	18.1363	18.5445	17.7385	18.2501	17.991
P05370	Glucose-6-phosphate 1-dehydrogenase	G6pdx	18.9183	18.6091	18.7864	18.4709	18.5602	18.5328	18.8687	18.6945	18.8451	18.3013	18.9372	18.2396	18.8538	19.1736	18.1839	19.2211	18.933	18.5866	18.5899	18.9967	18.6853	18.6541	19.3828	19.403	19.1393	18.2641	18.8953	18.8396	18.3452	18.3984	19.1494	19.2953	18.5849	18.7659	19.6308	18.6615	18.8249	18.4876	18.8255	19.3099	18.0288	18.6269	19.5174	18.7552	19.3913	18.3851	18.1034
Q5XIP6	Flap endonuclease 1	Fen1	16.6917	16.4537	16.9551	16.6955	17.0668	16.57	17.1351	16.6196	16.0204	16.5113	17.1756	16.2474	16.5069	15.9839	16.611	16.467	16.1442	16.2958	17.0896	17.4231	16.3527	16.7148	16.8644	16.9761	16.3957	16.5937	16.0048	16.7061	16.2096	16.5293	16.4434	16.5975	16.3149	16.4178	16.9597	16.6047	16.4365	16.1509	16.741	16.472	16.1489	16.5735	16.0144	16.8972	16.1712	16.2659	16.2589
P25235	Dolichyl-diphosphooligosaccharide--protein glycosyltransferase subunit 2	Rpn2	20.332	19.8275	20.1308	20.1878	20.1067	20.096	20.3263	19.0468	19.8431	20.0493	19.6661	19.5306	19.6238	19.3666	19.9255	19.4321	19.8801	19.5824	19.5044	20.491	19.6764	19.6321	18.8134	20.4581	20.132	19.4052	19.7385	19.8951	19.445	19.6826	19.7522	19.5581	19.4546	20.2856	19.8885	20.0852	19.8035	19.9713	20.2056	19.5576	19.373	20.432	19.7688	19.5157	20.5948	20.1511	19.5382
O08839	Myc box-dependent-interacting protein 1	Bin1	18.7552	18.9476	19.0696	18.7089	19.0363	18.9784	18.7855	18.682	19.0429	18.8689	18.5976	18.7776	18.4932	18.4733	18.7712	18.6013	18.7473	18.6902	19.1021	18.9066	18.9499	18.7556	18.8371	19.0129	18.9415	18.5922	19.3614	18.8673	18.7081	18.3885	18.7468	18.8598	18.8695	18.8269	18.7132	18.9997	18.8686	18.5244	18.9856	18.6563	18.488	18.7238	18.7564	18.2616	18.5079	18.8193	18.8431
Q63396	Activated RNA polymerase II transcriptional coactivator p15	Sub1	20.6453	20.5963	20.5494	20.6493	21.043	20.7742	20.7424	20.0507	20.8548	20.8115	20.3612	20.9609	20.7753	20.7506	20.5277	20.2817	20.0453	20.0973	20.9932	20.5249	20.7756	20.4282	20.646	20.8813	20.9151	20.8739	20.5157	20.5508	20.8619	20.2042	21.3231	20.5986	20.7959	20.8149	20.5884	20.6798	20.5774	20.5162	20.9239	19.8814	20.7444	20.6228	20.5549	20.6338	20.4188	20.3896	20.6203
P36370	Antigen peptide transporter 1	Tap1	19.27	19.2279	19.3077	19.5291	19.047	19.3774	19.2416	19.6227	19.4845	19.3226	19.0067	19.541	19.6363	20.0019	19.5684	19.4614	19.0582	19.3197	19.4529	19.1019	19.3904	19.3527	19.6003	19.0066	19.4179	19.7774	19.7039	19.1949	19.6776	19.3411	19.1924	19.3619	19.4398	19.4312	19.8386	19.04	19.1342	19.5019	19.5662	19.6481	19.8219	19.2296	19.6689	19.6003	19.3884	19.228	19.4612
Q62847	Gamma-adducin	Add3	18.9903	18.5406	18.887	18.3361	18.9134	18.838	18.7852	18.2381	18.7855	18.264	19.0674	18.5264	18.0528	18.5673	18.7182	18.504	18.2707	18.8188	18.7117	19.143	18.043	18.4307	18.5576	19.0181	18.6581	18.2719	18.5315	18.881	18.1301	18.4795	18.5086	18.4202	18.4207	18.5954	17.8313	19.0071	18.6973	18.4369	17.948	18.1607	18.1509	18.5821	18.1295	18.5184	18.6683	18.7503	18.2875
O08651	D-3-phosphoglycerate dehydrogenase	Phgdh	16.5242	17.3206	16.9985	17.7276	17.7427	17.8241	17.4075	17.6055	17.3604	17.6463	17.6142	17.5037	17.5532	17.5639	17.7166	18.0392	17.1772	17.4455	17.6343	17.2281	17.5656	17.5864	17.1991	17.4402	17.3276	17.2799	17.48	17.4845	17.2327	17.3604	17.3107	17.6111	17.4802	17.0642	17.6566	17.3789	17.3665	17.4371	17.4481	17.425	17.5519	17.193	17.7347	17.9015	17.8365	17.4674	17.7446
P21670	Proteasome subunit alpha type-4	Psma4	20.6068	19.7185	20.7213	19.4052	20.3778	19.321	20.6945	19.3119	19.0154	19.7945	20.8323	19.6371	19.5625	19.2005	18.78	19.071	19.877	19.3085	19.9192	20.9144	18.987	20.2396	18.7522	20.9982	20.4222	19.2916	19.5922	20.6748	19.3201	18.6166	19.1803	18.794	18.829	20.1988	18.7645	19.6287	19.8859	19.12	19.1201	18.6187	19.046	20.3124	18.7368	18.3281	20.3327	19.4116	18.9795
Q9EST6	Acidic leucine-rich nuclear phosphoprotein 32 family member B	Anp32b	21.3659	21.3068	21.36	21.2332	21.4793	21.4577	21.4373	21.5683	21.3679	21.1797	21.5377	21.4273	21.3853	21.2929	21.5724	21.3252	21.4761	21.3857	21.3669	21.6584	21.4169	21.2054	21.3956	21.1263	21.1253	21.2799	21.1095	21.609	21.4221	21.4832	21.3311	21.0679	21.1735	21.188	21.3575	21.298	21.4461	21.4036	21.1328	21.3096	21.4079	21.0535	21.2575	21.599	21.6131	21.1947	21.2412
P04905	Glutathione S-transferase Mu 1	Gstm1	19.6372	19.6414	19.5118	19.5842	20.0247	19.3395	19.5519	19.6272	19.1702	19.4491	19.9603	19.4546	19.345	19.1334	19.31	19.3422	19.4012	19.6694	19.7177	19.9238	19.3984	19.4377	18.8097	20.0603	19.5989	19.0995	19.6417	20.1337	19.5933	19.2856	19.3202	19.3824	18.9761	19.4017	18.7855	19.724	19.6356	19.4839	19.6766	18.9129	19.03	19.6205	18.9362	18.7177	19.6759	19.478	19.1367
P30839	Aldehyde dehydrogenase family 3 member A2	Aldh3a2	18.4072	17.0078	17.3673	17.0311	17.302	16.7582	17.2415	17.1546	17.3726	16.9448	16.931	17.198	18.09	17.914	17.3532	17.2122	18.4544	17.5134	17.1986	17.3219	17.2413	17.1944	17.1817	18.349	17.4097	17.4864	17.5156	17.3475	17.8401	18.1526	17.0937	16.7543	16.9676	17.3258	17.0254	17.1643	17.0211	16.9815	17.4612	17.5487	17.1346	17.269	17.7363	17.8275	17.4505	17.482	16.5499
P97519	Hydroxymethylglutaryl-CoA lyase, mitochondrial	Hmgcl	16.9444	14.4989	15.6345	14.9976	15.6141	15.1039	15.5394	14.2022	14.9175	14.7442	15.7103	14.8526	15.2713	15.749	14.2889	14.3897	16.4526	14.7475	15.0403	15.978	14.4741	15.6949	15.3084	16.9334	15.815	14.4521	15.4169	15.8597	14.708	14.4283	15.7305	14.2028	14.1675	15.9113	15.8352	15.3187	14.8842	14.935	14.887	15.9791	15.3728	15.7811	16.162	14.1473	16.1899	14.3822	15.0001
Q9JLZ1	Glutaredoxin-3	Glrx3	17.8605	18.1314	18.4723	18.4099	18.2084	18.3504	18.5827	18.1201	18.1079	18.0423	17.4887	18.1567	18.1613	18.4084	17.876	18.5097	18.631	17.7368	18.3781	18.447	18.9162	18.5478	18.5417	18.0843	17.9587	17.9052	17.7364	18.4838	17.848	17.4905	18.3467	18.427	18.2066	18.0462	18.1183	17.4439	18.0706	17.8218	18.0869	17.7477	18.3821	17.9359	18.1874	18.7068	17.6082	17.857	18.6537
Q64119	Myosin light polypeptide 6	Myl6	21.6898	21.647	21.1896	21.127	21.3286	21.596	21.1228	21.9475	21.4438	20.8253	21.0063	21.0766	21.3456	21.4253	21.7885	21.7098	21.1582	21.5562	20.8644	21.2579	21.6528	21.1574	21.4	21.0388	21.096	21.1588	21.3419	20.8962	21.79	21.2725	21.2415	21.6149	21.1959	20.6726	21.8259	21.3829	21.0115	21.5273	21.2247	21.7999	21.5023	20.7221	21.2659	21.7013	21.4054	21.2226	21.37
Q9EQX9	Ubiquitin-conjugating enzyme E2 N	Ube2n	17.9477	19.2446	18.6269	19.6438	19.0755	19.7808	18.6291	19.525	19.4196	19.0491	18.9743	19.5129	19.7471	19.9706	19.4814	19.5903	19.9611	19.6644	19.4617	18.5754	19.7363	19.0635	19.6745	18.9402	18.9418	19.1949	19.3905	19.0436	19.6418	19.6735	19.5342	19.5543	19.4846	19.1439	19.6598	19.4557	19.6562	19.5546	19.3748	19.4858	19.625	18.6733	19.8441	19.4655	18.8321	19.5825	19.5374
E9PTG8	Serine/threonine-protein kinase 10	Stk10	17.2989	17.547	17.1442	17.4923	17.5055	17.3762	17.471	17.0578	17.3547	17.6201	17.694	17.4504	16.9486	16.6922	17.2739	17.2851	17.0442	17.0361	17.9209	17.4942	17.5984	17.2393	16.8072	17.2689	18.0007	17.2515	17.5595	18.1076	17.1209	17.1367	17.1064	17.2016	17.2008	17.6934	16.8605	17.7755	17.3901	17.0638	17.0446	16.7302	17.2118	18.0828	16.8039	17.118	17.2636	17.2973	17.2288
P24368	Peptidyl-prolyl cis-trans isomerase B	Ppib	20.0668	19.6665	19.7754	19.2761	19.6474	19.0457	19.8899	19.2603	19.0477	19.5649	20.2972	19.4537	19.3722	19.1426	19.2853	19.0235	19.6852	19.5965	19.4336	20.1236	18.9863	19.4081	18.999	19.8825	19.5829	19.3843	19.4772	19.8008	19.1498	19.2127	19.1817	19.0189	19.1084	19.5344	18.5136	19.2811	19.4693	19.1384	19.3434	19.2151	19.1785	19.7665	19.0303	18.8596	19.5195	19.3938	19.0431
Q6AYE2	Endophilin-B1	Sh3glb1	16.438	16.5954	15.9892	16.5476	15.9866	16.4476	16.1569	16.7106	16.4958	16.3767	15.9696	16.7387	16.8942	16.3759	16.511	16.3265	16.3702	16.6639	15.7748	15.8299	16.4794	16.2841	16.6325	15.6454	16.0865	16.5516	16.6946	16.0431	16.5804	17.081	16.6414	16.4463	16.6655	15.8	16.4815	16.4941	16.0047	17.0061	16.8228	17.1899	16.237	16.0884	16.9413	16.3577	16.2945	16.4415	16.6325
P97690	Structural maintenance of chromosomes protein 3	Smc3	18.7083	18.4595	18.6766	18.4534	18.7814	18.5047	18.796	18.7296	18.6807	18.3589	18.4785	18.4532	18.442	18.8682	18.2068	18.3316	18.6177	18.4716	18.3035	18.7686	18.5744	18.5693	18.7194	18.4762	18.8262	18.3531	18.2099	18.5339	18.6661	18.3028	18.5661	18.691	18.5079	18.5673	18.9043	18.5998	18.4825	18.5764	18.0731	18.5502	18.6303	18.6744	18.8111	18.2997	18.553	18.1874	18.6633
Q9ESW0	DNA damage-binding protein 1	Ddb1	18.2828	18.8012	18.4386	18.8444	18.6046	18.9848	18.6428	18.7014	18.7473	18.8619	18.862	18.9153	18.6847	18.7976	18.6976	18.7755	18.7592	18.7903	18.7357	18.8219	18.9118	18.7252	18.6886	18.5276	18.6075	18.691	18.6881	18.7563	18.6771	18.6944	18.7684	18.7403	18.6899	18.7682	18.5839	18.8262	18.872	18.7217	18.5857	18.6635	18.8734	18.6045	18.8827	18.8511	18.4829	18.6892	18.8122
Q9R1T3	Cathepsin Z	Ctsz	20.7257	20.32	20.173	20.3407	20.3953	20.4105	20.1971	19.7554	20.2125	20.4385	20.0515	20.3273	20.4032	20.5012	20.1379	19.8875	20.8313	19.5722	20.1479	20.3714	20.3097	20.2137	20.352	20.4792	20.3607	20.4771	21.0304	19.8642	19.9702	20.0284	20.2494	19.5673	20.7707	19.9321	20.2144	20.5486	20.1522	20.0825	20.5778	19.9288	20.3649	19.9294	19.5311	19.9609	20.3827	20.5873	20.3531
Q6AXT5	Ras-related protein Rab-21	Rab21	18.5095	17.8441	18.1093	17.5661	18.0464	17.6394	18.2325	17.5777	17.978	17.5483	18.0114	17.7509	18.4681	18.1917	17.1979	17.5635	18.3683	17.3632	17.4648	18.1429	17.3878	17.9776	17.9504	18.6694	18.1677	17.5991	17.7362	18.3161	17.7443	17.9968	17.9382	17.8438	17.6051	18.2943	17.9437	17.7905	18.0038	17.6963	17.7061	18.0963	17.6757	17.9794	18.2846	17.6696	17.7876	18.0283	17.7552
P56571	ES1 protein homolog, mitochondrial	NA	19.2991	18.9899	18.843	18.7753	19.3379	18.4437	18.9203	18.836	18.7537	18.857	18.8482	19.0497	18.5967	18.6627	18.8156	18.6246	18.7744	18.6799	18.8004	18.942	18.9099	18.9486	18.5784	19.0518	18.9112	18.7471	18.9009	19.2232	18.7643	19.0388	18.8127	18.7888	18.5179	19.179	18.5743	19.0578	19.0152	18.9484	18.9394	18.8194	18.6984	19.0349	18.4693	18.699	19.4272	18.7241	18.6183
P63029	Translationally-controlled tumor protein	Tpt1	20.2247	20.4832	20.4156	20.7533	20.514	20.6102	20.1314	20.3348	20.5367	20.4909	20.4793	20.6706	20.6553	20.8218	20.5962	20.6207	20.4451	20.3435	20.8459	20.6679	20.8213	20.345	20.7109	20.1168	20.3257	20.3026	20.7782	19.9253	20.3708	20.7503	20.6893	20.5136	20.1598	20.1927	20.447	20.6681	20.5261	20.4858	20.8143	20.5926	20.5983	20.2982	20.5942	20.6214	20.4863	20.4683	20.2754
P18589	Interferon-induced GTP-binding protein Mx2	Mx2	14.709	15.3634	15.4882	15.2642	15.2773	15.3287	15.1562	14.6898	12.8725	13.448	14.4124	14.8722	16.7616	16.0806	15.4702	15.3566	15.1002	15.3512	15.6455	15.0653	14.0583	14.5354	12.5729	15.4394	15.8195	16.5619	17.065	15.2097	15.1645	13.9549	14.3694	15.2462	14.8794	11.9939	11.4808	12.6625	14.0611	15.8849	16.5131	15.2883	14.9509	15.17	14.7892	12.8547	14.935	16.3514	14.9818
Q63945	Protein SET	Set	20.7024	18.8433	20.1131	18.1524	20.3305	18.5071	19.7887	19.248	18.4608	18.5623	20.7961	18.5638	19.0608	18.5179	18.2545	18.226	19.9506	18.5255	19.243	20.7783	18.3766	19.8071	18.01	20.4958	19.6465	18.2326	18.7593	20.4501	18.6764	18.1175	18.2923	18.3405	17.95	19.4137	17.817	18.7818	19.1461	18.4857	18.4629	18.5315	18.3523	19.767	18.8237	17.6966	19.943	18.3777	18.1045
Q00238	Intercellular adhesion molecule 1	Icam1	18.7478	19.116	18.8172	19.4147	18.5443	19.265	19.0593	19.2332	19.3808	19.2581	18.6936	19.4493	19.2183	19.8746	19.5436	19.6095	19.5007	19.0614	18.8375	18.6851	19.7439	18.985	19.518	18.5335	18.5936	19.5629	19.1002	18.9411	19.5195	19.6701	19.338	19.1689	19.6365	19.0242	19.7031	19.0207	19.2068	19.3648	19.2497	19.4866	19.8589	18.9508	19.1037	20.1155	18.928	19.3901	19.7696
Q2PQA9	Kinesin-1 heavy chain	Kif5b	16.1178	16.8303	16.7702	16.8733	16.4569	17.0104	16.6638	16.9819	17.0938	16.8853	16.7895	16.8629	17.4039	16.9828	16.9992	17.707	16.7919	17.1334	16.521	16.8483	17.1056	17.0929	17.3946	16.8883	16.7515	16.9654	16.6777	16.7581	16.9433	17.47	17.2308	17.3092	17.0913	16.9486	17.4348	16.7317	16.661	17.2772	16.6654	17.5316	16.7436	16.9487	17.1978	17.1704	17.0261	17.0208	17.3175
Q641Z6	EH domain-containing protein 1	Ehd1	18.7644	18.9027	18.3605	18.8369	18.9702	19.0655	18.8123	18.9636	19.0299	18.9767	18.8652	19.1368	19.1061	19.0262	19.258	18.8491	18.8377	19.0653	18.741	18.669	19.0179	18.7597	19.1038	18.5428	18.49	18.9134	18.683	18.8286	19.2235	19.2231	18.905	18.7621	19.1858	18.8523	18.7288	18.7815	18.8164	19.1804	18.987	19.4192	19.0308	18.6276	18.8176	18.9964	18.8249	19.2057	19.133
P13471	40S ribosomal protein S14	Rps14	20.1359	20.301	20.2909	20.414	20.3972	20.2211	20.3181	20.6219	20.1161	20.0836	20.1482	20.1995	19.9676	20.3473	20.2767	20.3213	19.9814	20.3691	19.9566	20.3319	20.2354	20.2632	20.0492	19.5378	20.3502	19.9504	20.1025	20.371	20.5073	19.9737	20.0142	20.321	19.9947	20.1125	20.1878	20.14	19.9776	20.1773	20.0915	20.2574	20.4755	20.113	20.3348	20.2473	20.4221	19.9765	20.3411
P52555	Endoplasmic reticulum resident protein 29	Erp29	21.2064	21.0747	20.8668	20.1975	21.3999	20.1898	21.19	20.8588	20.3794	20.7647	21.1532	20.7825	20.6393	20.3193	20.6564	20.1027	20.7627	20.9454	20.834	21.0985	19.837	20.9559	20.0229	20.8548	20.5636	20.8065	20.7939	21.3017	20.6726	20.3779	20.0731	20.2939	20.0988	20.3811	19.9328	20.6364	21.042	21.0113	20.7064	20.3919	20.6931	20.5178	19.8482	19.8722	21.2975	20.9934	20.4328
Q63270	Cytoplasmic aconitate hydratase	Aco1	19.1192	18.5547	18.0113	18.1792	18.4717	18.1214	18.1196	18.3378	18.3834	18.6439	18.1473	18.3648	18.3495	17.6424	18.3905	17.6099	18.0366	18.4198	18.4822	19.1868	18.0028	17.9618	18.0914	19.2556	17.9755	18.3103	18.6576	18.1812	18.1381	18.1193	18.2166	18.2926	17.8348	18.59	17.8238	18.4415	18.3996	18.2706	18.6371	18.4781	17.8981	18.3283	18.0201	17.7115	18.3563	18.7942	18.1882
P40329	Arginine--tRNA ligase, cytoplasmic	Rars	18.1215	17.9475	18.0184	17.8318	18.1084	17.7543	17.8377	17.9678	17.538	17.7552	18.2169	17.5973	17.9627	17.6905	17.69	17.6439	18.1758	17.9042	17.7039	18.3433	17.5142	17.8915	17.6486	18.5062	18.0174	17.4636	17.7346	18.0113	17.8234	18.1012	17.6038	17.5834	17.7302	17.809	17.6038	17.6912	17.835	17.902	17.6498	17.9477	17.9086	18.0733	17.7327	17.7276	18.022	17.6553	17.5232
Q641Y0	Dolichyl-diphosphooligosaccharide--protein glycosyltransferase 48 kDa subunit	Ddost	20.3554	20.1938	20.1232	20.1997	20.2732	19.8904	20.1846	20.2392	20.0746	20.1745	19.9589	20.2135	19.9836	20.0526	20.1883	20.1844	19.8017	20.5064	19.7477	19.9174	19.7026	20.1258	19.8825	20.0029	20.1321	20.3518	20.2237	19.9981	20.3177	20.3812	19.8717	19.9134	20.1063	20.3588	20.0733	20.0189	19.8008	20.4363	20.4995	20.5855	20.3482	20.4916	20.1316	20.0015	20.3652	20.1901	20.1228
O55171	Acyl-coenzyme A thioesterase 2, mitochondrial	Acot2	19.3606	19.6454	19.6921	19.9599	19.7146	19.9409	19.6182	19.9889	19.9349	19.7202	19.5946	19.9543	19.5155	19.9211	19.8926	19.9262	19.5264	19.5721	19.7758	19.6761	20.1324	19.8736	20.1195	19.5457	19.4834	19.7646	19.6593	19.8571	20.028	19.9549	19.9253	19.7646	19.8426	19.7781	20.0925	19.9542	19.8662	19.8814	19.9428	19.716	19.9297	19.2298	19.9752	20.0766	19.7473	19.7426	19.9759
P53534	Glycogen phosphorylase, brain form (Fragment)	Pygb	18.0649	17.5195	16.8221	16.9023	17.2904	17.2146	16.8254	17.4352	17.0074	17.5605	17.1846	17.2322	18.3277	16.1047	17.4238	17.4557	18.3669	17.9414	17.0363	17.9383	16.2794	17.0557	17.0599	18.1467	17.0235	17.1436	17.0254	17.5753	17.1875	17.752	16.9416	17.3388	16.8939	17.3417	16.2032	17.2383	17.5387	17.1957	16.8069	17.7153	17.0452	17.3412	16.5388	15.6563	17.3498	17.7364	17.0827
P70623	Fatty acid-binding protein, adipocyte	Fabp4	20.1893	20.2255	19.7492	20.2359	19.9475	20.3852	19.7218	19.4348	20.477	20.7008	19.7966	20.4192	20.5295	20.3356	20.2272	20.0105	19.9507	19.6138	20.3854	19.8662	20.6701	20.0307	20.5251	20.6235	20.0556	20.2901	19.8635	19.7313	19.7361	20.1303	20.1021	20.6658	20.5411	20.1036	20.5596	20.0156	20.2792	19.9126	20.6312	19.7902	20.3343	19.4326	20.0733	20.5525	19.8178	20.6377	20.3671
Q5HZV9	Protein phosphatase 1 regulatory subunit 7	Ppp1r7	17.1941	17.2693	17.3757	16.5035	17.3732	16.8169	17.5189	16.4236	15.844	17.2917	17.1474	16.371	15.7422	16.4992	17.0568	17.0444	15.1423	16.9536	17.4636	17.2469	16.804	17.4065	16.7724	17.3866	16.6788	17.0233	17.1653	17.5217	16.9238	16.1804	16.9329	16.5125	16.1287	17.4328	16.8653	17.1813	17.0198	17.2337	17.1365	17.0998	16.7879	17.2622	16.8991	16.6439	17.7343	17.5626	16.9407
Q62780	Probable ATP-dependent RNA helicase DDX46	Ddx46	18.68	18.4389	18.31	18.5751	18.8732	18.5488	18.5724	18.9656	18.6853	18.0226	18.8749	18.57	18.675	18.9954	18.3044	18.9481	18.6936	19.1157	18.0953	18.5786	18.6682	18.2745	19.1469	18.6617	18.5696	18.5766	18.6013	18.5762	18.6645	19.2324	18.836	18.8908	18.5464	18.8299	19.2022	18.6652	18.5197	18.5436	18.6056	19.3513	18.5827	18.601	19.26	18.9267	18.7982	18.4928	18.5041
P19804	Nucleoside diphosphate kinase B	Nme2	19.5373	19.2576	19.582	18.9777	19.9885	19.2926	19.345	19.6723	18.9448	19.5024	19.87	19.0841	19.1202	18.2047	18.8616	18.9473	18.7651	18.7135	19.7849	19.7768	18.9501	19.4898	19.1596	20.0348	19.5109	19.1688	19.069	19.6554	18.7161	18.0129	19.1713	18.8768	18.9981	19.4657	18.6662	19.4613	19.5369	18.5423	18.5672	17.7707	18.8412	19.8583	18.6161	19.0183	19.7553	19.2887	18.7807
Q9Z1P2	Alpha-actinin-1	Actn1	17.9907	16.1278	17.7869	16.6537	16.3957	16.4802	17.549	16.4973	16.6878	16.6807	17.4599	16.9465	17.1526	16.9528	16.579	16.7262	16.9381	17.4884	15.7052	17.1249	16.9885	16.8156	16.3818	17.3686	17.4722	16.6404	16.1301	17.1797	16.5049	16.8091	16.4094	16.5357	16.7862	17.2538	16.747	17.0857	16.4744	16.9305	16.1599	16.5254	15.9125	17.3397	16.7304	16.6485	17.2118	16.4924	16.6881
P34064	Proteasome subunit alpha type-5	Psma5	19.6711	19.5955	19.3594	19.6707	19.4524	19.8417	19.4604	19.2096	19.1983	19.8075	19.0888	19.5652	19.8604	19.6687	19.224	19.1639	19.813	18.8282	19.5352	19.6561	19.8726	19.3189	19.6263	19.8356	19.3641	19.567	19.7101	19.4482	19.2608	18.805	19.3523	19.5914	19.5762	19.1533	19.4161	19.2358	19.6219	18.8735	19.3034	18.9003	19.5353	18.8956	19.4397	19.7405	19.0804	18.9388	19.6069
P23358	60S ribosomal protein L12	Rpl12	20.8859	20.1448	20.6951	20.2753	20.0478	20.5523	20.2089	21.1633	20.9496	19.711	20.0322	20.0433	20.7818	20.8606	20.5382	21.3543	20.6502	20.5799	19.3024	20.0183	20.4318	20.2879	20.8261	20.5469	20.8401	20.2376	20.3949	19.7621	20.6604	20.5021	20.7408	21.213	20.5068	20.2161	21.1108	20.3592	19.3402	20.6819	20.2902	21.5576	20.4878	20.1568	21.0987	21.0152	21.2279	19.6476	20.5848
P28064	Proteasome subunit beta type-8	Psmb8	18.4879	17.3562	18.5597	17.4276	17.9073	17.5669	17.8551	17.5924	17.5268	17.2503	17.9677	17.6422	17.315	17.6609	17.3002	17.7794	18.0539	17.8901	17.3955	18.6525	16.8879	18.0924	17.7618	18.7813	18.655	17.4737	17.8096	17.2378	17.6849	17.8699	17.7164	17.3288	17.4376	17.9892	17.9232	17.7561	17.3633	17.9007	18.1952	17.5876	17.3011	18.3744	18.0091	17.4109	18.4696	17.0242	17.6914
P24049	60S ribosomal protein L17	Rpl17	19.2971	19.0601	19.5468	19.321	19.5795	19.0617	19.26	19.7168	19.4622	18.8596	19.0964	18.9834	19.0793	19.7502	19.316	19.8853	19.0582	19.4714	18.5675	19.2248	19.4707	19.3091	19.6323	18.9584	19.5133	19.1017	19.335	19.0023	19.5129	19.2425	19.4512	19.8512	19.5786	19.2377	20.1615	19.1745	18.8511	19.2868	19.2496	19.949	19.5771	19.4189	19.921	19.8082	19.7761	18.7201	19.5555
D3ZBN0	Histone H1.5	Hist1h1b	18.0322	16.8204	16.8945	17.2582	17.5311	17.6995	17.5048	18.351	17.4458	16.6271	17.0986	17.0036	18.1436	18.972	17.4584	18.4174	18.0993	17.2863	16.9311	16.9665	17.4968	17.1443	17.5323	17.2439	17.0219	16.8396	16.8335	16.6302	17.6271	16.6406	17.711	18.176	17.4697	16.7989	18.6597	16.8064	16.8134	16.6985	17.364	18.0247	17.3451	16.3742	18.4316	17.8547	17.0303	16.6993	17.3337
P36202	PDZ and LIM domain protein 4	Pdlim4	17.5326	16.6049	16.959	16.7746	16.4762	17.2984	17.0047	17.593	17.9386	16.4061	16.4518	17.2246	17.865	18.4556	17.6364	17.8664	17.5857	17.1616	16.5469	17.0159	17.7852	17.0465	18.0814	17.5253	17.4527	17.1889	17.6728	16.9998	17.3442	17.9472	17.8691	17.6575	17.6862	17.1272	18.1494	17.0731	17.1279	17.7397	17.6426	17.9338	17.542	17.0882	17.9211	17.7504	17.7924	17.5175	17.6133
P05712	Ras-related protein Rab-2A	Rab2a	19.125	18.3578	18.8051	18.4839	18.7053	17.7121	18.917	18.0988	17.6026	18.1575	18.6479	18.3797	18.3406	18.33	17.7488	17.676	18.6297	17.6065	18.395	18.5924	17.7812	18.4653	17.9328	19.0722	18.6964	18.1685	18.2032	18.6605	17.3309	17.9475	18.2018	17.7586	17.4526	18.6983	17.9225	18.2749	18.8707	17.9986	18.1187	17.5891	18.1708	18.7298	17.6276	17.9352	17.6121	18.197	17.603
P15178	Aspartate--tRNA ligase, cytoplasmic	Dars	17.6676	18.3375	18.3885	18.3586	18.2264	18.3335	18.4462	17.9354	17.9306	18.3021	18.3935	18.1325	18.0705	18.1107	18.088	18.1606	18.3096	17.8794	17.8981	18.5156	17.9535	18.2673	18.0311	17.9468	18.5883	17.895	18.279	18.4249	17.9426	18.2797	17.9414	18.1262	18.0983	18.392	17.8153	18.3479	18.2098	18.046	18.4116	18.2913	17.853	18.3755	17.3857	18.1135	18.0577	18.1471	18.1966
Q4FZY0	EF-hand domain-containing protein D2	Efhd2	19.7275	19.18	19.7969	19.6419	18.5985	19.9888	19.218	20.2678	19.991	18.8123	18.7169	19.1201	19.9173	20.5553	19.6756	20.2711	19.9093	19.3177	18.4234	19.1226	20.2905	19.9977	20.1688	19.5128	19.7887	19.235	19.7246	18.8381	20.0802	19.4998	20.1361	20.5909	19.9431	19.4154	21.0179	19.7234	18.8211	19.9913	19.9111	20.3818	20.032	19.3393	20.4394	20.721	19.8985	19.1286	20.4705
Q5XI07	Lipoma-preferred partner homolog	Lpp	17.1193	17.774	16.9607	17.9838	17.2484	17.6089	17.1437	17.9351	17.8254	17.7702	16.7543	18.0514	17.4237	18.317	18.0737	17.9932	17.3609	17.656	17.4987	16.8033	17.9845	17.5747	18.3556	16.5106	17.4552	17.8644	17.5169	17.4334	18.22	17.5867	17.871	18.2766	18.3708	17.4431	18.5408	17.9833	17.7684	18.2167	18.4686	18.1087	18.1291	17.2824	17.8727	18.138	17.3844	17.8441	18.1567
P19132	Ferritin heavy chain	Fth1	17.5821	18.4331	18.0443	18.6414	17.53	18.4697	17.1295	18.9089	18.4649	18.3051	17.6413	18.2288	18.5348	18.1512	18.5514	19.4181	17.5359	18.211	17.6301	17.3221	18.7146	18.3107	18.5901	17.8539	18.0118	18.4862	18.206	17.1681	18.4984	19.3698	18.5684	19.5246	18.8475	18.3072	19.3459	19.1762	18.3037	19.3306	18.4263	19.2284	19.2173	18.3078	19.4076	18.6558	18.1979	19.7248	18.635
P02793	Ferritin light chain 1	Ftl1	21.195	21.0948	21.1222	21.3717	21.1197	21.0572	20.5847	20.8948	21.2447	21.4018	20.9278	21.1538	21.3754	20.7452	20.7866	21.1483	20.2393	20.2703	20.7985	20.504	21.0305	21.1353	20.6947	20.8794	20.8332	21.2925	20.8396	20.9669	20.8711	20.7796	20.953	21.7854	20.9311	21.1482	21.2427	21.7071	21.0422	21.4358	21.0294	21.0883	21.8256	21.1901	20.9699	20.9977	21.1031	22.8761	21.0745
P68403	Protein kinase C beta type	Prkcb	17.5844	17.7326	17.7512	17.8329	17.4281	17.5981	17.7219	18.01	17.6271	17.4548	17.7768	17.4743	17.6111	17.9985	17.759	17.3901	17.4025	17.6523	17.3683	17.2588	18.1293	17.3501	17.8992	17.6902	17.7735	17.8218	18.0664	17.4059	17.7913	17.1089	17.6161	17.6637	17.3733	17.667	18.14	17.6595	17.4412	17.7346	17.8296	17.2322	17.7441	17.5264	17.6192	17.9259	17.4112	17.3775	17.8574
P04550	Parathymosin	Ptms	20.0305	20.081	19.825	20.305	19.8719	20.2166	19.4376	20.2316	20.4613	20.0986	19.6696	20.2303	20.711	21.0234	20.2355	20.7966	20.1848	20.2717	20.1502	19.943	20.7504	19.9117	20.8653	19.9329	19.9857	19.9189	20.4264	19.7717	20.4322	20.4728	20.3839	20.8028	20.555	20.0897	21.3061	20.4402	20.3717	20.3593	20.7802	20.459	20.3769	19.8195	20.9144	20.8708	19.8394	20.011	20.2117
Q9Z0W7	Chloride intracellular channel protein 4	Clic4	17.6631	15.8068	16.9429	16.3504	17.1015	16.2856	16.8955	16.7932	15.9642	16.7146	17.2867	16.8797	17.0443	17.1224	16.516	16.5774	17.4336	16.2393	16.4851	17.2689	16.9057	16.8723	16.6981	17.5823	16.1716	16.9398	16.8642	16.8957	16.525	16.1397	16.6848	16.7283	16.7686	17.2917	16.5778	16.1964	16.7242	16.4129	16.5896	16.244	16.6488	16.7137	16.2589	16.9398	17.1544	16.7582	16.8602
P35427	60S ribosomal protein L13a	Rpl13a	20.4391	19.9229	20.3552	19.9532	20.23	19.8986	20.1896	20.3941	19.657	19.6115	20.214	19.8289	19.6168	19.5679	19.9898	20.105	19.3855	19.5528	19.5748	20.6132	19.6537	20.3982	19.4094	20.0698	20.496	19.7949	20.052	20.1166	20.1953	19.7321	19.3873	19.8959	19.3593	20.1677	19.7905	20.0674	19.5481	20.0276	19.6885	19.9562	20.1032	20.4167	19.398	20.0667	20.6061	19.5981	20.036
P12368	cAMP-dependent protein kinase type II-alpha regulatory subunit	Prkar2a	17.9176	18.1873	17.8856	18.055	18.2585	17.9333	17.8689	17.7208	17.9206	18.1831	17.9139	17.9413	17.8749	18.0499	17.9169	17.6082	17.7608	17.9832	18.2127	17.9812	17.8927	17.8832	17.8795	17.9987	17.743	18.2258	18.2222	17.9807	17.8577	17.9532	17.8096	17.6447	17.9503	17.9011	17.3849	17.893	18.0979	17.7906	18.1228	18.1364	17.9476	17.7212	17.7385	17.5559	17.7112	18.1888	18.0066
Q68FR2	Bridging integrator 2	Bin2	17.2792	16.235	16.9304	16.5225	16.7862	16.8287	16.8512	16.8651	16.7753	16.0699	16.3934	16.6621	17.0958	17.0683	16.8352	17.1817	16.7272	16.2684	16.2716	17.0269	16.3719	17.2306	17.4276	17.1717	16.9064	16.5975	16.8738	16.549	16.8504	17.3617	16.9755	17.3708	16.9743	16.8343	17.7413	16.3904	16.3419	17.203	16.8001	16.382	16.9831	16.5887	17.3371	16.709	17.1136	16.2456	16.8021
P41542	General vesicular transport factor p115	Uso1	18.8633	18.2559	18.6257	18.3938	18.5631	18.2027	18.6604	18.3384	18.165	18.2295	18.9122	18.281	18.0276	18.4316	18.559	18.3143	18.5724	18.232	18.0892	18.8433	18.3124	18.8681	18.3565	18.7808	18.6964	18.2437	18.4108	18.5743	18.0859	18.2926	18.511	18.1111	18.2889	18.9643	18.3741	18.2485	18.2707	18.0561	18.3061	18.5079	17.9587	18.9513	18.3015	18.0369	18.4134	18.1325	18.5003
P18297	Sepiapterin reductase	Spr	18.2805	18.9718	18.7508	18.901	18.8985	19.0521	18.7444	18.8205	19.0459	18.9264	18.624	18.9723	18.955	18.6077	18.9545	18.7821	18.7262	18.9187	19.2624	18.6147	19.0305	19.0478	18.7689	18.9866	18.7326	18.8708	19.1659	18.8088	18.8186	18.8354	19.054	18.831	18.9826	18.996	18.877	19.0403	18.9481	19.0314	19.0789	19.033	18.8318	18.5732	18.7511	18.9796	18.8868	18.9794	19.0829
Q9WVS2	Probable tRNA N6-adenosine threonylcarbamoyltransferase	Osgep	18.1791	18.6891	18.4097	18.6176	18.3213	18.3535	18.5742	18.8123	18.7691	18.9313	18.6446	18.6119	18.2138	17.8706	18.8329	17.6117	18.8128	18.7724	18.4797	18.5519	18.3753	19.0252	18.3192	18.3658	18.1311	18.618	18.2724	18.6423	18.7085	18.8787	18.2863	18.2635	18.5428	18.5654	17.6389	18.5757	18.5886	19.2228	18.4692	18.7114	18.3642	18.15	18.4648	18.504	17.8058	18.4845	17.9897
P22509	rRNA 2'-O-methyltransferase fibrillarin	Fbl	18.3266	18.1471	18.6849	18.5831	18.4052	18.9463	17.9985	19.5738	18.8041	17.9535	17.9157	18.4705	18.6879	19.5294	18.9394	19.1609	19.0134	19.3222	18.0679	18.2014	18.8355	18.4973	19.1588	18.1599	18.502	18.628	18.7204	17.0113	19.2259	19.1161	18.9145	19.1525	19.1983	18.2859	19.439	18.911	18.0781	19.0459	18.5368	19.3437	18.8323	18.3767	19.4373	18.9712	18.6329	18.0385	18.9883
P11654	Nuclear pore membrane glycoprotein 210	Nup210	18.5275	18.395	18.6069	18.4095	18.9022	18.1686	18.7048	18.6233	18.3105	18.3532	18.7408	18.6546	18.1753	18.4261	18.6354	18.9592	18.4158	18.9461	18.4431	18.5335	18.2537	18.4208	18.3064	18.3454	18.5139	18.1449	18.4254	18.6196	18.6985	19.3287	18.1781	18.3313	18.3045	18.4136	18.2361	18.5234	18.499	18.8327	18.3724	18.8917	18.2735	18.5715	18.6127	17.9754	18.8024	18.5483	18.3951
P0DP31	Calmodulin-3	Calm3	20.9187	19.8923	20.542	20.0668	20.6812	20.1707	20.3538	20.0183	20.1383	20.0386	20.9453	19.6567	20.186	20.2045	19.9138	20.2126	20.2416	20.1132	20.2163	21.2955	20.4499	20.5457	20.4377	20.3829	20.3728	19.8991	19.9569	20.8164	20.084	20.0245	20.0346	20.2416	20.4077	20.0518	20.5903	20.0349	20.1951	19.8841	20.0057	19.8193	20.143	20.434	20.167	20.4024	20.5291	19.9891	20.2387
Q9R0I8	Phosphatidylinositol 5-phosphate 4-kinase type-2 alpha	Pip4k2a	18.4391	17.7025	18.4311	18.481	18.1866	18.0528	17.8457	18.2108	18.0743	17.846	17.1904	18.1489	17.927	18.045	17.7812	18.1912	18.179	17.9738	17.7951	17.9357	18.4397	18.0652	18.1344	18.1272	18.0291	18.1871	18.1939	18.0047	18.1083	18.1036	18.1629	18.0296	18.219	17.7394	18.4886	17.8119	18.0986	18.1096	18.1714	17.9554	18.0705	17.5152	18.3593	18.5451	17.7704	17.8079	18.551
Q5I0E7	Transmembrane emp24 domain-containing protein 9	Tmed9	18.9301	18.8921	18.6761	19.5628	18.654	19.489	18.8556	19.318	19.0854	19.1473	18.8588	19.1642	19.372	19.4364	18.924	19.164	19.2467	19.3673	18.8438	18.5946	19.5809	18.7667	19.2363	18.4664	18.7655	19.1828	18.9309	18.7557	19.125	19.5047	19.1742	18.9964	19.1659	18.896	19.1663	18.7817	18.9169	18.9004	19.1118	18.8392	19.5306	18.6333	18.9195	19.285	18.4467	19.096	19.5334
Q66HR2	Microtubule-associated protein RP/EB family member 1	Mapre1	19.1266	19.749	19.6019	20.114	19.8003	19.986	19.6782	20.1261	20.0051	19.6508	19.6688	20.049	19.6537	20.1339	19.9719	20.2917	19.9555	19.9284	19.7573	19.7675	20.4029	20.0462	20.1987	19.2328	19.5654	19.6169	19.5872	19.7468	19.9927	20.4052	19.8656	19.9999	19.9944	19.7435	20.4546	19.9393	19.8459	20.0889	19.7789	19.9725	20.1142	19.4992	20.1085	20.5303	19.8084	19.8299	20.2611
Q5XIH7	Prohibitin-2	Phb2	18.6258	18.4173	18.8573	18.1975	18.4677	17.8901	18.386	17.4538	17.8656	18.3287	18.3008	18.1065	17.8095	17.5867	17.4876	17.3477	17.6701	17.9024	18.182	17.9901	18.2026	18.1489	17.2119	18.4764	18.873	18.3025	17.6568	18.0144	18.3885	17.5876	18.176	18.0839	17.5348	18.1041	17.5003	17.8846	17.5864	17.3009	17.1081	17.3863	17.876	18.5502	17.8586	17.295	18.288	17.8392	17.5711
Q9QZ86	Nucleolar protein 58	Nop58	16.0789	16.1512	15.8517	15.6067	16.1913	15.4603	16.1436	14.7741	13.7249	14.9095	15.8388	15.7494	14.671	14.906	15.3483	15.7071	15.4106	15.88	16.2534	14.7376	15.5453	15.5903	14.4585	15.4683	14.9724	15.8976	15.7991	15.2281	14.4946	15.0943	14.341	14.8663	14.9374	15.2411	13.5409	15.7335	15.6433	13.3941	16.0782	15.7512	15.0963	16.0873	14.7207	14.4877	15.3464	15.8448	14.5658
P16446	Phosphatidylinositol transfer protein alpha isoform	Pitpna	17.8584	18.6504	18.5483	18.4112	18.6131	18.3024	18.3227	17.6934	18.0764	18.5147	18.6666	18.4049	18.2824	18.2328	18.242	18.0209	18.2114	18.1111	18.6636	18.4892	18.5373	18.1917	18.254	17.9442	18.4586	18.217	18.3994	17.9622	18.0394	18.3272	18.4654	18.0448	17.6979	18.2244	17.9748	18.065	18.3223	17.9187	18.261	17.6561	18.0162	18.417	18.0572	17.6757	18.1638	18.3738	17.5413
P19511	ATP synthase F(0) complex subunit B1, mitochondrial	Atp5pb	19.9312	20.0037	20.1198	19.5531	20.0962	19.4601	19.9605	19.9703	19.2238	19.8406	20.3257	19.8011	19.5147	19.5259	19.766	19.5884	19.9004	20.1393	19.7296	20.0998	19.2477	19.8494	19.2005	20.0985	20.1716	19.7144	19.9669	20.1869	19.8473	19.7876	19.3859	19.5035	19.351	20.2466	19.0633	19.9197	20.0276	19.8847	19.8809	19.7597	19.5393	20.2047	19.7013	19.131	20.392	19.7726	19.2487
P38656	Lupus La protein homolog	Ssb	18.6625	17.7481	18.3302	17.7024	18.7371	17.6882	18.3555	18.1787	17.667	18.2398	17.7847	17.6992	18.1251	17.6104	17.6754	18.2521	18.2082	18.2067	18.111	17.9012	17.4791	18.2701	17.9326	18.0764	18.2395	17.5558	17.929	18.341	17.5131	17.9307	17.7502	18.0357	17.7521	18.2772	17.7204	17.9588	17.9434	17.4869	17.6471	18.0789	17.4108	18.1893	18.0966	17.245	18.3627	17.9522	17.6605
O54975	Xaa-Pro aminopeptidase 1	Xpnpep1	18.3193	18.3024	18.3416	18.1786	18.2235	18.297	18.4765	18.0495	17.8531	18.2393	18.1686	18.2246	17.9738	16.9889	17.9923	17.6509	17.4597	17.3861	18.4963	18.3058	17.8674	18.0026	17.7601	18.5416	18.209	17.8253	18.1797	18.4017	17.7718	17.2886	17.9423	16.9957	18.0561	18.1336	17.0748	18.2465	18.2011	17.9557	17.4917	17.4216	18.0393	18.1339	16.9362	17.9795	18.3132	18.2833	18.2403
P80067	Dipeptidyl peptidase 1	Ctsc	20.1423	20.0198	20.1946	19.9213	20.1598	19.4807	19.9623	19.5729	19.3009	20.1267	20.173	19.994	19.8241	19.5472	19.6256	19.5588	19.9777	19.8451	20.0245	20.1166	19.548	20.0895	19.3297	20.0585	20.1705	19.7965	19.9298	20.1429	19.5323	19.5727	19.5039	19.9412	19.6406	20.277	19.3279	20.1596	20.0285	19.5152	19.8735	19.2073	19.4514	20.1922	19.4474	19.3501	20.1264	20.3352	19.7821
P42123	L-lactate dehydrogenase B chain	Ldhb	15.9206	15.9562	15.3451	16.5199	15.9651	15.4863	15.8063	16.4627	16.369	15.8382	16.2619	15.7087	16.7625	16.5723	16.2995	16.3249	15.7266	16.863	15.9465	16.1287	16.6266	16.5009	16.521	15.1083	16.4493	15.9248	16.6205	16.0053	16.6995	17.3576	15.9593	16.6837	16.2856	16.4133	17.0711	16.635	15.3035	17.239	16.2367	16.7173	16.3139	17.0792	16.0013	17.2709	16.2105	16.5063	16.1588
Q5U2V4	Phospholipase B-like 1	Plbd1	19.4673	19.3225	19.5843	19.7143	19.3811	19.153	19.1589	19.0555	19.4988	19.4025	19.7638	19.3918	19.4467	19.5209	19.3115	18.9497	19.3149	19.2698	18.9951	19.3432	19.0354	19.3889	18.9947	19.4991	19.4273	19.1118	19.2286	19.2502	19.2991	18.9816	19.1014	19.2115	19.7108	18.9262	19.2738	19.4816	19.53	19.2675	19.3259	19.3912	18.97	19.3208	18.8659	19.0296	19.1994	19.6165	19.1433
F1M775	Protein diaphanous homolog 1	Diaph1	16.2862	17.1213	17.0931	17.0813	16.5414	17.0914	16.379	16.2937	17.0283	17.3332	16.7519	17.3125	16.2811	16.7006	16.5442	16.5303	15.2569	17.0114	17.5198	16.8914	17.1684	16.4995	16.5786	17.1806	17.2613	17.1593	17.3251	17.3309	17.0747	17.4951	16.9884	16.9607	17.479	16.5874	17.1922	16.8478	16.9109	16.8567	16.9101	17.1108	16.7143	17.0231	17.0218	16.6118	16.2478	16.5767	16.8696
P25977	Nucleolar transcription factor 1	Ubtf	16.5051	16.7631	16.6981	16.4329	16.8086	16.5671	16.473	16.6746	16.7168	16.3246	16.7237	16.7141	16.9538	17.3199	17.0165	16.9926	17.0135	16.239	16.4294	16.5637	16.7717	17.3732	17.0662	16.485	16.5724	16.6422	17.6114	16.8366	16.8071	16.5601	16.287	17.0833	16.5954	16.7357	16.9582	16.7216	16.4788	17.0604	17.0089	16.644	16.6154	16.6822	16.3556	16.71	17.1592	16.0303	16.7837
O88761	26S proteasome non-ATPase regulatory subunit 1	Psmd1	18.7337	18.6435	19.0862	18.8858	19.12	18.6274	18.6673	18.6794	18.7205	18.7721	18.8339	18.9687	18.2814	18.314	18.489	18.6862	18.4385	18.7369	18.5572	19.1531	18.8656	19.0246	18.6069	19.1303	19.0659	18.5044	18.9356	18.8069	18.1266	18.6575	18.7096	18.725	18.6869	19.1025	18.6466	18.7385	18.4948	18.3362	18.689	18.7395	18.6281	18.9392	18.8972	18.7088	18.9105	18.64	18.5276
P28077	Proteasome subunit beta type-9	Psmb9	19.9789	20.0446	20.0452	19.7535	20.134	19.8903	20.0963	19.5604	19.4751	19.7246	19.9302	19.714	19.6696	19.4726	19.8732	19.4111	19.9565	19.5152	19.9331	20.3706	19.8021	19.9357	19.512	20.2385	19.8411	19.7255	19.81	19.9971	19.4129	19.5782	19.3977	19.4328	19.5289	19.7902	19.0458	19.6109	19.9241	19.5158	19.5198	19.3619	19.6166	19.6311	19.3953	19.7004	20.146	19.703	19.4954
Q6AXY0	Glutathione S-transferase A6	Gsta6	17.2637	16.5133	17.4937	16.8201	17.4071	17.1734	17.1377	17.2184	17.355	16.3462	17.7055	16.505	17.1184	16.5889	16.7422	16.1079	16.6811	16.9687	17.0951	18.0319	17.3923	16.1967	17.146	16.9001	17.5568	17.187	16.8433	17.67	16.9451	16.8628	17.1124	16.6129	17.5529	17.2524	17.2591	16.5304	16.6707	17.0255	16.487	16.6828	16.4685	17.6444	17.5769	17.4505	17.1591	16.6648	16.9853
P62250	40S ribosomal protein S16	Rps16	21.3192	21.3025	21.0851	20.7127	21.4535	20.4588	21.1701	21.0573	20.7317	20.9019	21.2204	20.8695	20.9181	20.6474	21.1064	20.8414	20.5351	21.4095	20.5798	20.9676	20.5235	20.8349	20.4918	20.8632	21.0524	20.9079	20.9556	20.9456	21.0648	21.0854	20.6407	20.7452	20.5963	20.8413	20.8392	20.8542	20.7003	21.2064	20.8599	21.5747	21.14	20.8148	20.9496	20.7826	21.3597	20.7456	20.5075
P06866	Haptoglobin	Hp	18.6421	18.9937	18.1413	18.5238	18.8215	18.8365	18.7228	18.2733	18.5573	18.7633	18.791	17.7691	18.6671	18.5429	18.3395	19.3076	18.596	18.2607	18.7855	18.5593	18.1208	18.5365	18.784	17.9398	17.7704	17.9276	17.6348	17.3774	17.4025	17.9909	17.6626	18.8806	18.1464	17.9219	18.1522	17.6315	17.8198	18.269	18.0126	18.8132	18.6264	17.9385	18.2322	19.5562	18.8516	19.5783	19.1548
Q63663	Guanylate-binding protein 1	Gbp2	18.5928	18.6266	18.0508	18.0861	18.26	18.2357	17.8933	18.0516	18.0049	18.7711	18.3323	18.3657	18.5653	17.6969	18.1016	17.55	17.5868	18.1955	18.5978	18.6206	18.1357	17.8675	17.7813	18.928	17.8635	18.433	18.5275	18.2778	18.1665	17.8884	18.126	18.4992	17.9563	18.1414	17.5206	18.1658	18.6431	18.2464	18.4559	17.8635	18.2907	18.4249	17.563	18.0409	17.8143	18.5694	17.6899
Q4KM33	Pleckstrin	Plek	17.8016	18.1685	17.5227	17.3006	17.3256	17.5598	17.7886	16.992	17.7063	17.8975	17.4269	17.839	17.1275	17.6393	18.0726	16.5118	16.8836	17.7378	17.9501	17.7921	18.1352	18.0257	17.7577	17.8778	17.3486	18.1549	17.5669	17.5199	17.8296	18.0685	17.9682	17.2028	17.8176	17.4297	17.1835	17.5197	17.5524	18.4772	17.6847	18.0878	17.5537	17.6708	17.116	17.5535	17.1558	18.1261	17.6354
P70600	Protein-tyrosine kinase 2-beta	Ptk2b	17.6849	17.7856	17.3809	17.9203	17.6844	17.6001	17.9556	17.781	18.1487	17.6397	17.5521	18.0997	17.9262	17.603	18.0112	17.7061	17.6924	18.237	17.5845	17.7261	17.8952	18.2997	17.527	17.716	17.4077	17.5554	17.7583	17.4268	17.9158	17.8466	17.9222	17.579	17.6598	17.6757	18.2607	17.7125	17.5876	17.6659	17.2575	17.7398	17.6526	17.3712	17.9163	17.767	17.6792	17.394	17.8579
Q4V7C6	GMP synthase [glutamine-hydrolyzing]	Gmps	17.6038	17.613	17.1395	17.5761	17.5644	17.7079	17.4417	17.7203	17.4813	17.576	17.6236	17.7539	17.7232	18.1008	17.959	18.3232	17.5987	18.005	17.9238	18.0826	17.6081	18.1536	17.7946	17.7583	17.4335	17.8458	17.3118	17.9895	18.1542	18.0189	18.3484	17.9209	18.3566	17.7005	18.1013	17.5792	17.6619	18.1351	17.326	18.3131	17.8069	17.9004	18.1366	18.4226	18.6219	18.0934	18.039
Q5RJR8	Leucine-rich repeat-containing protein 59	Lrrc59	19.3171	19.0156	18.8952	19.1016	18.9299	18.8619	19.03	19.1129	18.9929	19.2305	18.9271	19.0975	19.208	18.852	19.2811	18.8785	18.8081	19.399	18.7715	18.8214	18.7294	18.4445	18.6914	18.734	18.5211	19.0787	19.0458	18.8623	19.0363	19.3473	18.7958	18.749	18.6945	18.4555	18.5685	18.8811	18.8731	19.2687	19.0197	19.2054	19.0293	18.8363	18.6873	18.8895	19.1657	19.1193	18.7809
Q4KM74	Vesicle-trafficking protein SEC22b	Sec22b	19.5807	18.9535	19.256	19.0852	19.1956	18.7033	19.4189	19.0073	19.0302	19.0758	19.4046	19.024	19.0158	19.3544	18.98	19.0591	19.4275	19.0462	19.0125	19.5399	18.9454	19.305	19.0227	19.0621	19.1156	18.91	19.0395	19.3132	19.0059	19.1525	18.6312	18.8692	18.9533	19.0761	19.0603	18.9553	19.1583	19.0352	18.9565	19.1608	19.0632	19.1617	19.0308	19.0713	19.2165	19.0047	18.9614
P62898	Cytochrome c, somatic	Cycs	19.628	19.1541	19.3562	18.4264	19.7908	18.1929	19.2449	18.6322	17.8687	18.7283	19.5044	18.7551	18.5511	17.7059	18.2238	17.9079	18.9582	18.7602	18.9475	19.4666	18.1581	19.1455	17.1098	19.2898	19.1664	18.3433	18.9142	19.5405	18.1291	18.1761	18.2342	18.1764	17.5923	19.2094	16.774	19.1634	19.1615	18.7761	18.1813	17.5271	17.9108	19.3264	17.6055	17.2376	19.6968	18.9275	18.0658
Q8CHN6	Sphingosine-1-phosphate lyase 1	Sgpl1	19.2091	19.3848	19.2132	19.1983	19.3033	19.3473	19.329	19.0892	19.0886	19.5899	19.3632	19.3744	19.2554	19.0803	19.1614	19.2007	19.5063	19.1883	19.1595	19.2984	18.91	19.3311	18.7228	19.2955	19.065	19.3059	19.501	19.3815	19.1511	19.5316	18.8791	18.9598	18.9304	19.4449	18.6203	19.1848	19.4259	19.3362	19.3784	19.2395	19.0741	19.4614	19.2822	18.8888	19.0164	19.4566	18.9775
P00564	Creatine kinase M-type	Ckm	16.6138	16.8923	16.8833	16.9949	19.7881	17.0388	17.6583	17.1873	16.1547	16.8715	17.457	16.2954	17.0088	17.1447	15.7431	15.8871	16.7716	16.8367	16.4049	17.2061	16.621	16.7967	16.4642	17.0345	16.7609	16.4593	16.3088	17.0662	16.107	16.3991	16.3237	16.7835	16.69	16.8578	16.7271	16.8143	16.977	16.7055	16.2689	16.6361	15.5717	16.6129	15.8647	16.6818	16.6277	16.3447	16.3373
P00697	Lysozyme C-1	Lyz1	18.8684	20.2303	19.4786	20.2547	20.1318	20.0092	19.6059	19.3451	19.765	20.1728	19.7419	20.2096	20.3774	19.8509	20.0019	19.1745	19.3668	20.0937	20.0867	18.9545	19.8315	19.3579	18.8373	18.6166	19.658	20.0031	19.9835	19.645	19.9271	19.0654	19.8873	19.774	19.9916	19.4662	19.2389	20.3442	20.3981	20.3691	19.8198	19.2088	19.6335	19.6826	19.2421	19.4611	19.3349	20.1936	19.7675
P97852	Peroxisomal multifunctional enzyme type 2	Hsd17b4	17.3571	16.2164	16.8912	16.4523	17.0534	16.2305	17.0227	16.8605	16.2599	16.4893	17.486	17.152	16.4144	16.4339	17.0621	16.0151	16.337	16.697	16.7508	17.4592	16.1873	16.7493	16.231	17.3896	16.3658	16.6004	16.5341	16.6969	16.1968	16.9294	15.9387	16.2081	16.4567	17.1163	16.5194	16.6595	16.1953	16.8183	16.5599	16.9229	16.7801	17.2792	16.5574	16.4504	16.9861	16.7046	16.3109
Q5SGE0	Leucine-rich PPR motif-containing protein, mitochondrial	Lrpprc	18.1203	17.8027	18.2785	17.6192	18.2573	17.474	18.3472	17.6743	17.7901	17.7014	18.5081	17.9222	17.65	17.6311	17.7645	18.8161	17.8978	18.6152	17.9577	18.7177	17.5688	18.2583	17.8896	18.5026	18.3943	17.5796	17.8334	18.4228	18.1308	18.0734	17.4677	18.2432	17.749	18.4838	17.5569	18.2837	18.0003	18.3031	17.6485	18.2142	17.3311	18.3568	17.9863	16.881	18.4583	17.8622	18.0976
B2GV06	Succinyl-CoA:3-ketoacid coenzyme A transferase 1, mitochondrial	Oxct1	17.6367	18.2157	17.7578	18.0475	17.966	17.7734	17.6643	17.0288	18.0442	18.1444	17.9258	18.2133	18.163	17.7009	18.0435	17.9067	17.8609	17.5918	18.5879	18.0327	17.6756	17.6771	17.7354	18.0448	17.9422	17.9573	18.0144	17.9479	17.8569	17.9099	18.2799	17.7831	17.5641	17.5997	17.2323	17.9924	17.9425	17.8597	18.285	17.8685	17.6721	17.8506	18.0579	17.8081	18.0142	18.1529	17.8853
P17475	Alpha-1-antiproteinase	Serpina1	18.1723	17.7246	17.9846	18.4556	18.1139	18.2817	17.7273	17.7307	17.9893	18.519	17.9145	18.3364	18.178	17.8257	18.3427	18.6415	18.0682	17.1054	17.8331	17.4821	17.9664	17.9023	18.3556	18.4034	17.3193	17.6159	17.604	17.8434	17.2481	17.6643	17.8086	18.4293	17.9485	18.4845	18.0817	18.1065	17.5491	17.4242	18.0001	18.3599	18.0041	18.5083	18.3394	18.5436	18.2571	19.1074	18.0716
F1LMZ8	26S proteasome non-ATPase regulatory subunit 11	Psmd11	19.5104	19.9031	19.654	19.7513	19.8389	19.9307	19.7708	19.9324	19.6459	19.7078	20.1103	19.6487	19.5574	19.5748	19.8362	19.4907	19.5413	19.9539	19.8538	20.1963	19.6849	19.6136	19.4629	19.7476	19.8061	19.5122	19.8092	19.9163	19.6881	19.9629	19.578	19.573	19.6239	19.6317	19.875	19.6972	19.8023	19.8535	19.4813	20.0269	19.9216	19.6172	19.6965	19.9832	19.8534	19.9094	19.4866
P31399	ATP synthase subunit d, mitochondrial	Atp5pd	18.7751	18.8834	18.8737	18.7812	18.8078	18.4764	18.8282	18.8603	18.8373	18.8885	18.1598	18.8432	18.7256	18.7709	18.9692	18.9849	18.4652	18.9207	18.9383	18.3884	18.9271	18.7461	18.7714	18.9401	18.7956	18.9976	19.0643	18.9043	19.4184	18.5242	19.0253	19.1528	19.3527	18.8114	19.3039	18.3625	18.7012	19.1118	19.0815	18.6204	18.8986	18.7414	19.2457	19.0399	19.1111	18.7888	19.3547
P62832	60S ribosomal protein L23	Rpl23	20.8956	21.145	20.8749	20.5589	21.1995	20.3393	21.1065	20.4801	20.1118	20.7653	20.9116	20.4894	20.6125	20.0107	20.7462	19.936	20.1165	20.5469	20.5312	20.9811	20.0735	20.4423	19.3818	20.5583	20.5781	20.5844	20.7493	20.7355	20.5528	20.2758	20.216	20.2999	19.6272	20.4061	19.6273	20.486	20.2836	20.5518	20.0749	20.6993	20.7273	20.7357	19.6635	20.0615	21.1423	20.458	20.1101
P13676	Acylamino-acid-releasing enzyme	Apeh	19.1786	19.1906	19.1999	19.3067	19.217	19.4364	19.3867	19.4143	19.1718	19.1998	19.2641	19.1981	19.1929	19.3166	19.4112	19.5227	19.3987	18.9706	19.415	19.3853	19.6326	19.3369	19.2248	19.4383	19.0869	19.0462	19.0768	19.3211	19.0676	19.2207	19.4562	19.06	19.3315	18.9337	19.2352	19.2512	19.4171	19.3858	19.1811	19.0183	19.2478	18.6606	19.2665	19.7775	19.1601	19.2977	19.3318
Q62638	Golgi apparatus protein 1	Glg1	18.2629	18.5256	18.2278	18.8115	18.4292	18.6635	18.328	18.2021	18.6905	18.5828	17.9038	18.7866	18.5007	18.7789	18.6459	18.2338	18.3081	18.7972	18.6142	18.0509	18.7002	18.1275	18.3172	17.9328	18.2692	18.837	18.5743	18.1231	18.7407	18.6998	18.6264	18.3151	18.0455	18.3017	18.6331	18.6283	18.45	18.6183	18.7302	18.6137	18.6817	18.4185	18.2789	18.3865	18.1546	18.78	18.4577
Q6AXS3	Protein DEK	Dek	18.8526	18.4031	18.481	18.5986	18.706	18.5844	18.7918	18.5689	18.1202	18.5998	18.5858	18.5558	18.8952	19.0077	18.6949	18.1433	18.6655	18.5644	18.6515	18.6965	18.9602	18.2392	18.6192	18.2907	18.2293	18.7181	18.4905	18.6472	18.4503	18.6499	18.4015	18.166	18.4256	17.9185	18.3841	18.3233	18.6871	18.4915	18.5998	18.4572	18.7904	17.9168	18.3083	18.9447	18.5072	18.231	18.3932
P18422	Proteasome subunit alpha type-3	Psma3	19.6993	19.1641	19.263	18.8613	19.3635	18.5799	19.1893	18.8775	18.7413	18.9084	19.4311	18.8402	19.2636	19.0578	18.7135	18.506	19.3284	18.6968	19.2149	19.5706	18.5545	19.1208	18.7171	19.9667	19.4877	18.8335	18.9156	19.2622	18.3283	18.4012	18.8413	18.7691	18.4691	19.541	18.7469	18.9858	19.0806	18.8507	18.675	18.8882	18.371	19.4157	18.9328	18.3573	19.3992	19.0857	18.4633
Q9Z0V6	Thioredoxin-dependent peroxide reductase, mitochondrial	Prdx3	20.1073	19.7657	20.3278	19.1112	19.8216	18.8527	20.0001	18.8486	18.8445	19.8359	20.3702	19.655	19.5105	18.9958	19.1903	18.5387	19.5877	19.3709	19.5599	20.5062	18.9278	19.7071	18.6935	20.5884	19.9846	19.2484	19.785	20.3289	19.1169	18.5887	18.8794	19.0221	18.9649	19.917	18.1756	19.7593	19.9199	19.2187	18.6697	18.7867	18.72	20.2999	18.1088	18.1526	20.0333	19.6995	18.826
P0C5H9	Mesencephalic astrocyte-derived neurotrophic factor	Manf	19.1459	18.9936	18.8499	19.1104	19.1211	18.9082	18.9932	19.0725	18.9638	19.124	19.0902	19.1404	19.1866	19.293	19.0988	19.1844	18.6833	19.1465	18.6548	18.9699	19.0074	19.0502	19.3228	18.6827	18.843	18.9419	19.1822	18.7778	18.9768	19.1871	18.8452	18.9306	18.9113	18.8609	19.2554	18.679	18.7167	19.0875	19.3303	19.1615	19.0803	18.914	19.1281	19.348	19.1494	18.9914	18.9747
F1LRS8	CD2-associated protein	Cd2ap	17.4599	17.1891	16.8713	17.8272	17.1604	17.7526	17.0033	18.1592	18.1564	16.6946	17.088	17.2064	17.9496	18.3132	17.5948	18.5352	17.6444	17.5976	17.0029	16.7933	17.7263	17.3846	18.3555	17.6285	17.6551	17.2628	17.6055	17.1475	17.8053	17.6107	18.6644	18.7997	17.6248	17.8133	19.205	17.7458	17.198	17.5291	17.4587	18.8009	17.6974	17.8051	19.0946	18.4444	18.3465	17.5361	18.1392
Q80U96	Exportin-1	Xpo1	18.8211	18.4262	18.6118	18.3952	18.5237	18.3689	18.6703	17.94	18.2517	18.6355	18.8394	18.4661	18.481	18.1989	17.9141	18.1442	18.5883	18.5801	18.6652	18.9028	18.3491	18.5074	18.159	18.7305	18.3284	18.1547	18.4	18.6303	18.2937	18.4619	18.2444	18.3224	18.3027	18.5507	18.0105	18.2269	18.4604	17.9344	18.2182	18.5119	18.036	18.3618	18.1375	17.7584	18.2729	18.3912	18.3497
P45953	Very long-chain specific acyl-CoA dehydrogenase, mitochondrial	Acadvl	18.9943	18.9026	18.7384	19.1939	18.8904	18.994	18.6851	18.8088	19.0684	19.1756	18.3385	19.0427	19.3801	18.9407	18.9875	18.8553	19.4856	18.5814	19.0052	18.6748	19.2094	18.7687	19.5603	19.2939	18.5813	18.9748	18.7959	18.9974	19.0025	18.6562	19.2723	19.3411	18.9816	19.0033	19.1928	18.8568	19.1252	18.9199	19.1979	18.9323	19.2531	18.7481	18.9193	19.3115	18.5758	18.833	19.1473
P62859	40S ribosomal protein S28	Rps28	19.9231	19.4115	19.6301	19.7245	19.7797	19.7837	19.849	20.3229	19.6934	19.115	19.511	19.5412	18.9809	19.9368	19.8224	20.1493	18.9522	19.8671	18.7993	19.9762	19.9592	19.9516	19.2086	18.937	19.3792	19.3512	19.227	19.6253	19.9693	20.238	19.6328	20.0404	19.9455	19.5121	19.911	19.4904	19.1453	19.9908	19.3049	19.8574	20.1128	19.2722	20.0176	19.8831	20.0781	19.1778	20.2341
P12711	Alcohol dehydrogenase class-3	Adh5	19.0657	19.4419	19.4101	19.7625	19.7253	19.5566	19.5027	19.5307	19.2599	19.2657	19.518	19.7128	18.9574	19.161	19.3511	19.3782	19.3472	19.0841	19.6121	19.3947	19.5358	19.7126	19.3677	19.2813	19.7591	19.0881	19.2916	19.7409	19.466	19.2425	19.0122	19.1675	19.1668	19.7149	19.0927	19.5244	19.554	19.0954	19.4431	19.085	19.1352	18.852	19.3858	19.3314	19.6692	19.4165	19.1411
Q9Z339	Glutathione S-transferase omega-1	Gsto1	17.9451	18.264	17.7278	18.2265	17.9755	18.4594	18.1318	18.2136	18.3152	18.8103	17.8242	18.1752	18.2927	18.1952	18.1808	17.9503	18.471	17.6654	18.5689	18.0986	18.4862	18.0104	18.3905	18.4237	18.747	18.6166	18.2615	17.9628	18.2848	17.7976	18.2539	18.0993	18.0743	18.6209	17.9209	18.3663	18.3487	18.2831	18.5056	17.5087	18.6558	17.5815	18.0348	18.3799	18.1556	19.0121	18.3294
P20059	Hemopexin	Hpx	18.0467	18.3025	18.1344	18.1208	18.4395	18.5599	18.2779	18.2328	17.8795	18.422	17.8827	17.8429	17.9156	17.6766	18.1221	18.3653	18.0845	17.765	18.042	17.9455	17.8538	18.2473	17.866	17.8893	17.6381	17.6125	17.6418	18.0006	17.2882	17.6383	17.3214	18.3742	18.1345	18.1569	17.4801	18.1738	18.1061	17.8303	17.6289	17.7322	17.8882	18.2286	17.7787	18.5699	18.6028	18.9864	18.7737
Q6AY09	Heterogeneous nuclear ribonucleoprotein H2	Hnrnph2	19.5338	18.8604	18.8857	19.131	19.3464	19.0724	19.3762	19.0668	19.0742	19.1914	18.3026	19.2877	19.1957	19.1504	19.2895	19.1673	19.3772	18.8395	19.2539	18.5155	18.881	19.0617	19.5977	19.3074	18.9331	19.4414	19.2608	18.4748	19.0891	17.8454	18.7887	19.3512	19.6694	19.2268	19.5112	19.4151	19.1748	18.6894	19.2316	18.821	18.8956	18.8474	18.6209	19.249	18.8368	19.3694	19.428
Q5U2Z3	Nucleosome assembly protein 1-like 4	Nap1l4	18.4095	17.6262	18.3289	17.7311	18.3493	17.9934	18.459	18.3472	17.7814	17.8022	18.3873	17.4929	17.0141	17.7615	17.5526	18.659	17.7232	17.9241	18.0142	19.0339	18.0263	18.3853	18.0991	18.4368	18.188	17.6503	17.819	18.6778	18.0311	17.9089	17.5639	17.7856	17.9487	17.9656	17.9932	17.9683	17.7641	17.5077	17.4574	17.8615	17.5922	18.1003	17.869	18.1708	18.8342	17.8716	17.917
Q5XI22	Acetyl-CoA acetyltransferase, cytosolic	Acat2	17.5255	18.3496	18.0833	18.8331	18.377	18.8604	18.4107	18.5297	18.8038	18.4228	18.1263	18.357	17.3058	18.7271	18.5866	18.8931	18.4704	17.9796	18.7302	18.4347	19.163	18.8102	18.6062	17.8806	18.5192	18.4325	18.2404	18.4954	18.7009	17.6326	18.7754	18.4261	18.4728	18.3023	18.7142	18.6054	18.4588	18.5982	18.6603	18.4917	18.7759	18.0669	18.3114	19.1393	18.6725	18.2952	19.0497
P35571	Glycerol-3-phosphate dehydrogenase, mitochondrial	Gpd2	18.0509	18.1067	17.6209	18.0288	17.7963	18.0062	17.8236	18.1333	18.22	18.2567	17.8853	18.0833	17.9225	17.9924	18.2492	18.2319	18.0577	18.0919	17.7902	17.7729	18.1194	17.7858	17.923	17.8656	17.9306	17.9488	17.8245	18.1069	18.3621	18.5491	18.1514	18.0825	17.9973	17.7783	18.0573	18.1581	18.2797	18.2674	18.2159	18.3251	18.108	18.093	18.3202	17.7197	17.5877	17.9831	18.0937
Q68FT9	Selenocysteine lyase	Scly	17.4949	17.9081	17.402	17.7396	17.3491	18.1271	17.8121	18.2052	18.2382	17.9475	17.901	17.7624	17.729	18.0949	18.2083	18.2342	17.365	18.3943	17.8832	17.6614	18.1805	17.7456	18.3042	17.7112	17.5772	17.8413	17.8511	17.9	17.9988	18.5465	18.3836	18.1987	17.8963	18.009	18.5131	18.1625	17.8779	18.2618	18.2312	18.5048	17.8993	17.0887	18.5226	18.5631	17.9772	18.1481	18.1592
P84092	AP-2 complex subunit mu	Ap2m1	18.4245	18.5024	18.6313	18.378	18.4645	17.8904	18.5432	18.3392	18.2411	18.6273	18.5909	18.3693	18.5107	18.1728	18.3726	18.3344	18.4525	18.456	18.0337	17.9042	17.9704	18.3686	18.1071	18.294	18.516	18.5231	18.3432	18.4516	18.244	18.2777	18.1212	18.5319	18.3062	18.4155	17.4835	18.6373	18.3461	18.2822	18.2617	18.4728	18.3164	18.4045	18.0455	18.0421	18.3157	18.8399	18.3186
Q66HC5	Nuclear pore complex protein Nup93	Nup93	17.7068	17.7726	17.9982	18.4346	17.6574	17.8843	17.7933	17.5277	18.0392	18.1112	17.8596	18.1788	17.7805	18.3613	17.7802	17.6195	17.7713	17.7864	18.1733	17.6769	18.0103	17.7122	18.0141	17.736	18.1714	18.0602	17.9356	17.995	17.8594	17.9846	17.7821	17.7816	18.2463	17.6986	17.634	17.7247	17.7926	17.5035	17.8606	17.7228	17.9679	17.8524	17.5775	17.7307	17.3861	17.8712	18.1688
P86182	Coiled-coil domain-containing protein 22	Ccdc22	14.4497	15.3147	15.5003	15.4447	16.0949	15.8267	15.0127	15.4882	15.9105	15.0634	15.2063	16.1453	14.9775	15.7402	15.5603	16.2514	15.2298	15.5401	15.5899	15.1991	14.9246	15.8096	15.2543	15.8141	16.147	15.1149	15.6455	15.3349	15.3326	16.147	15.6507	16.0235	15.6719	16.155	15.5024	15.6073	14.909	16.4023	14.9136	16.0401	16.0013	15.9455	14.752	15.5783	15.7009	16.2711	16.1615
P63004	Platelet-activating factor acetylhydrolase IB subunit alpha	Pafah1b1	18.4878	18.3232	18.3862	18.5222	18.6707	18.2148	18.6328	17.6719	17.7325	18.6133	18.6009	18.4368	18.2031	18.3126	17.8402	18.0446	18.1894	17.822	18.8177	18.7319	18.2524	18.3961	17.7528	18.7853	18.6009	17.9957	18.5432	18.6313	18.2375	17.6227	18.128	18.3923	17.6522	18.4463	17.8779	17.9837	18.6142	17.7182	17.8288	17.4522	18.2934	18.1433	17.6049	17.7726	18.2931	18.1468	18.1111
P16036	Phosphate carrier protein, mitochondrial	Slc25a3	19.1647	18.9782	19.0892	19.1641	18.6417	19.2473	18.3811	19.476	19.1842	18.9371	18.6533	19.1009	19.3752	19.4041	19.3155	19.6329	18.9527	19.0709	18.9713	18.6688	19.2483	18.9334	19.6398	19.2751	19.2831	19.0823	19.5067	18.3356	19.4179	19.557	19.4622	19.1688	18.9797	19.5093	19.1408	19.3628	18.7069	19.5876	19.65	19.4421	19.2747	19.2404	19.8199	19.2796	19.4689	18.8712	19.2667
Q99N27	Sorting nexin-1	Snx1	19.4263	18.8552	19.3386	19.0314	19.1231	18.8663	19.1494	19.0728	18.8409	18.8813	19.2937	18.8459	18.7619	18.913	18.8552	18.8805	19.2267	18.7383	18.6515	19.4686	18.9275	19.3217	18.9616	19.4333	19.1852	18.6637	18.7019	19.1984	18.8368	18.8818	18.837	19.2175	18.8052	19.2268	18.7469	18.859	18.9086	18.9197	18.8631	18.8417	18.8066	19.1778	18.5988	19.1225	19.1865	18.7865	18.9231
Q9Z2F5	C-terminal-binding protein 1	Ctbp1	18.6384	18.3597	18.485	18.6771	18.376	18.5421	18.2055	17.8547	18.0814	18.395	18.0766	18.8125	17.8513	18.2073	18.5523	18.2848	18.0465	18.7647	18.2025	18.2399	18.635	18.0386	18.4586	18.6898	18.1436	18.5386	18.5157	18.4078	18.6437	18.8158	18.222	18.4831	18.6763	18.3078	18.3838	18.3647	18.4661	18.5617	18.1958	18.9493	18.5899	18.4786	18.2454	18.5682	18.2678	18.723	18.1601
P85108	Tubulin beta-2A chain	Tubb2a	18.0931	18.6154	17.7561	18.2763	17.9504	18.2589	17.77	18.4531	18.5608	18.6844	18.2226	18.3437	18.5839	18.2457	18.8038	18.199	18.0218	18.6203	17.7431	17.6052	18.5981	17.8628	18.5785	17.3894	17.5511	18.6202	18.4704	18.2919	18.5053	19.0465	18.594	18.895	18.5744	17.7996	18.3284	18.4665	18.3014	18.5422	18.614	19.0047	18.4005	17.9406	18.3769	18.555	17.8382	18.1333	18.5942
Q66HA6	ADP-ribosylation factor-like protein 8B	Arl8b	17.6973	17.2735	16.5231	17.0957	17.0432	18.4347	17.1093	16.003	17.1704	17.0942	16.921	18.2677	15.7086	16.3825	16.9839	16.6098	16.6158	18.178	18.7549	17.2311	18.2649	16.7297	14.5598	17.7389	17.1071	17.0248	18.4811	16.627	17.2885	17.5198	17.0721	16.1518	16.5804	16.4864	15.3669	17.1748	17.1925	17.3775	16.9756	16.5186	18.2346	17.751	15.9657	17.6238	17.0306	18.3239	17.7494
Q7M767	Ubiquitin-conjugating enzyme E2 variant 2	Ube2v2	18.7735	17.5563	18.2117	17.533	18.1675	17.6404	18.1751	18.3562	18.4464	17.2663	18.466	17.2381	18.3141	18.7935	17.6472	18.8113	18.6455	17.8624	17.2713	18.8505	18.2602	18.3624	18.3912	18.7217	18.1927	17.2556	17.9488	18.4683	17.2924	17.2571	18.5826	18.6726	17.7829	18.0331	19.2637	17.9893	17.8042	17.3569	18.0087	18.7004	17.2503	17.8184	19.0379	18.8696	19.1736	16.422	17.6852
Q6PCU2	V-type proton ATPase subunit E 1	Atp6v1e1	19.9834	20.3662	19.865	19.6807	20.0022	19.7949	19.891	19.7524	19.4539	20.0846	20.4689	19.8739	19.5978	18.7469	19.7483	19.5678	19.8604	19.7473	20.0752	20.2504	19.6794	20.0095	19.7449	19.8188	19.8172	19.7817	19.8083	20.1351	19.5051	19.8493	19.7006	19.8736	19.9249	19.559	19.301	19.9428	20.2123	19.8092	19.7616	19.4165	19.5983	19.8487	19.1636	19.6421	20.0723	20.1266	19.6899
Q5U2U7	mRNA cap guanine-N7 methyltransferase	Rnmt	15.7236	12.8056	14.6701	8.87703	9.92141	16.0853	9.73895	14.3535	17.6701	10.7944	10.7056	13.4417	16.0469	15.604	15.762	16.7597	16.8377	13.0867	12.4154	11.4671	16.8278	11.2396	17.8508	15.6491	17.0322	10.5509	16.405	15.0238	9.09255	14.2098	17.6984	17.6923	12.8998	13.7872	16.3721	13.937	15.1266	15.9543	11.5468	17.8342	14.4145	16.3017	15.0944	17.4824	16.9141	11.4858	12.7201
O08837	Cell division cycle 5-like protein	Cdc5l	17.9822	17.5822	17.8857	17.8002	17.8541	17.3311	18.0112	17.7055	17.8298	17.3878	17.8937	17.4824	17.9075	17.476	17.2757	17.5253	17.6803	17.8356	17.4035	17.9649	17.5919	17.8615	17.6907	17.7014	17.4525	17.5905	17.7011	17.8273	17.4802	17.7353	17.6146	17.0718	17.6285	17.3251	17.8394	17.3191	17.6861	17.1922	17.8205	17.8523	17.7514	17.6016	17.7327	17.9006	18.1071	17.753	17.7934
Q09167	Serine/arginine-rich splicing factor 5	Srsf5	15.7091	17.0134	17.0729	17.1552	16.9243	17.1092	16.7647	16.672	16.9368	17.0134	16.5778	17.3353	16.9263	17.4385	17.0884	17.1778	17.0552	17.0597	17.0776	16.6557	17.213	16.5934	17.0881	15.9623	16.6827	17.1125	16.9943	16.8765	17.0885	16.7971	16.9601	17.2636	17.142	16.9177	16.9316	17.0527	17.334	17.0471	16.9417	17.1612	17.2435	16.8641	17.1125	17.3749	15.9952	16.6816	17.0609
P97573	Phosphatidylinositol 3,4,5-trisphosphate 5-phosphatase 1	Inpp5d	14.6972	16.3318	15.4284	16.5842	15.2545	16.8878	15.7987	16.3615	16.1427	16.3143	16.3126	16.3116	16.0808	16.7311	16.8782	16.4696	15.612	15.9293	16.4229	16.922	17.2079	15.9516	16.5059	16.4709	16.2677	16.3977	15.9701	15.2171	16.2919	16.0022	16.7851	16.4512	16.7084	15.9051	16.5131	16.0813	15.9689	15.7731	16.4052	16.2844	15.6219	15.8301	16.812	17.0084	15.4125	15.0198	16.4625
Q8K4F7	m7GpppX diphosphatase	Dcps	19.4998	19.5152	19.4969	19.1133	19.7501	19.3085	19.478	18.8082	19.0979	19.3062	20.1937	19.2426	19.0067	18.7641	19.0856	19.1261	19.0916	19.024	19.6765	20.0867	19.0115	19.6739	18.9826	19.692	19.5724	18.8012	18.8847	19.6726	18.9544	19.0921	18.9522	18.975	18.668	19.7474	18.4594	19.481	19.6833	19.05	18.5848	18.8012	18.959	19.7312	18.4928	18.533	19.4295	19.309	18.6486
P10247	H-2 class II histocompatibility antigen gamma chain	Cd74	21.1071	20.9343	21.3644	20.9773	21.4249	21.3022	21.3733	21.3083	21.3396	20.7568	21.2836	21.011	20.9486	21.6004	21.2673	21.3262	21.0388	20.8785	20.6834	21.4431	21.2456	21.3129	21.1973	21.2599	20.8242	20.9182	21.3356	21.3419	20.9602	21.5084	21.2121	20.5669	21.1476	21.223	21.8194	21.0239	20.9554	21.0866	20.9694	21.35	21.3661	21.0131	21.1848	21.5319	21.3081	20.646	21.328
P08649	Complement C4	C4	18.2037	17.6292	17.6392	17.6393	16.9722	17.5883	17.5915	17.4933	16.5555	17.7124	17.482	17.5269	16.9778	17.6094	17.5362	17.1864	17.7298	16.8446	17.1912	17.8208	18.1607	17.4352	17.6147	17.8204	16.9971	17.7822	17.3629	17.6878	17.3582	17.2813	17.1544	17.3737	17.1616	17.5834	16.8878	16.8726	16.5889	17.2811	17.3523	17.264	17.8319	17.519	17.0418	18.1357	17.4309	16.8897	17.7239
P29266	3-hydroxyisobutyrate dehydrogenase, mitochondrial	Hibadh	16.1506	16.6181	16.3992	16.8651	16.7979	16.7264	16.3086	16.1182	16.7467	16.6854	16.7289	16.7047	16.5569	16.9899	17.3063	16.7712	17.143	16.9993	16.4954	16.3102	16.9505	16.9459	16.6277	16.4866	17.0736	17.0466	16.9414	16.724	17.4445	16.8259	17.289	16.8627	17.0156	16.967	16.9854	16.5774	16.6413	17.2671	16.9556	17.2867	16.8697	16.6878	16.7566	17.3314	16.9418	16.8879	17.0268
Q9QYL8	Acyl-protein thioesterase 2	Lypla2	19.9915	19.395	19.7966	18.9616	19.6668	19.0795	19.655	18.7517	18.6647	18.993	20.0429	18.9996	19.4568	19.0087	18.9932	19.0505	19.8735	18.9585	19.5701	20.1784	19.1218	19.8185	18.8119	20.102	19.7829	18.795	19.1948	19.8162	18.4556	18.8204	19.1252	19.056	18.7733	19.6312	18.5905	19.4412	19.4341	18.8066	18.9537	18.7111	18.7431	19.619	19.0549	18.7497	20.3614	19.1484	18.7647
P41565	Isocitrate dehydrogenase [NAD] subunit gamma 1, mitochondrial	Idh3g	19.0526	19.4375	19.6686	19.4628	19.5149	19.3648	19.4077	19.1679	19.4192	19.4286	19.1577	19.5785	19.352	19.2108	19.4759	18.6669	19.4742	19.3993	19.6431	19.1116	19.2459	19.1988	19.379	19.4774	19.7264	19.4405	19.6185	19.2551	19.3861	19.3274	19.3929	19.1977	19.0706	19.4597	18.8009	19.4607	19.548	19.4214	19.3092	19.28	19.2941	19.3689	19.1819	19.1375	19.6669	19.6022	19.0877
P37199	Nuclear pore complex protein Nup155	Nup155	17.9009	18.1793	17.8859	18.4094	18.2975	18.1105	18.5908	18.0072	17.9781	18.3954	18.1606	18.6332	18.2734	18.5719	18.1122	17.8228	18.5292	18.3392	18.3719	18.098	18.1618	17.7471	18.2416	17.5797	17.7215	18.3353	18.0759	18.5091	18.11	18.1636	18.1314	18.0014	18.531	17.9448	18.2482	18.0261	18.616	17.9883	18.4436	18.2454	18.465	18.076	18.4562	18.3492	17.6996	18.1286	18.248
P09330	Ribose-phosphate pyrophosphokinase 2	Prps2	18.964	18.5113	18.2247	17.685	18.3697	17.2171	17.3265	17.2793	17.5039	17.2563	17.1437	17.4622	18.3753	18.0056	18.3404	18.6711	18.5622	18.3986	18.5597	17.6155	17.3603	17.3418	17.8734	18.5984	18.1708	17.3829	17.512	17.1393	17.5407	17.3831	18.3288	18.1202	17.554	18.7456	18.4102	17.3926	17.2738	17.1464	17.8866	18.3966	18.4064	17.7375	18.466	18.2539	19.645	17.047	16.9284
O88797	Disabled homolog 2	Dab2	18.5751	18.1246	18.5833	18.0754	18.1141	17.4002	18.033	17.3336	18.1133	18.0145	18.2059	17.9821	17.8074	17.7056	17.9516	18.0835	18.0181	18.2297	17.6337	18.153	18.2338	18.1016	17.9682	18.3773	18.1077	18.0151	18.149	18.4529	18.2613	18.3847	18.108	18.2594	17.8993	17.6917	18.1175	18.1441	18.1366	18.0869	17.8537	18.4419	18.2522	17.9064	17.6088	18.3185	17.5592	18.0666	18.2045
Q66H76	Paxillin	Pxn	17.1742	16.9924	17.3606	17.1436	17.0526	17.0037	17.0042	16.9534	16.9608	17.3191	16.7496	17.3069	17.0432	16.9651	16.6546	16.6085	17.0362	16.5408	17.2553	17.0837	17.3499	17.117	17.4672	17.2822	17.0155	16.9898	17.4973	17.0824	16.9469	16.4896	16.9092	17.0751	17.3793	17.0195	17.3357	16.8011	17.0681	16.805	17.4215	16.038	17.2494	16.2928	16.8152	17.2425	16.8536	16.8027	17.6125
Q6PEC1	Tubulin-specific chaperone A	Tbca	19.3463	19.5679	19.2789	19.8218	19.2198	19.9543	19.1812	19.8171	20.1557	19.4394	19.2679	19.75	20.2216	20.4324	19.8642	20.4998	20.1529	19.3868	19.6467	19.1611	20.4498	19.6124	20.6137	19.5214	19.4583	19.6744	19.5681	18.9753	19.6753	20.0987	20.4887	20.1049	19.8444	19.2541	21.1101	19.7721	19.5881	19.855	19.8334	20.645	20.038	19.049	20.8647	20.8856	20.0351	19.6325	19.8665
P27952	40S ribosomal protein S2	Rps2	21.016	19.7613	19.9038	19.7666	19.7275	19.282	19.8408	19.4732	19.9582	19.4932	19.2666	19.5532	20.8963	21.1653	19.5091	19.8543	20.7093	19.8503	19.2641	19.2275	19.4361	19.317	19.899	20.8923	19.9405	19.6731	19.7179	19.467	19.7287	19.5654	20.6647	20.7258	19.6533	19.4363	21.0032	19.4324	19.1144	19.3944	19.5873	21.1534	19.7326	19.4834	20.4674	19.8217	20.3989	19.1486	19.5116
B5DF91	ELAV-like protein 1	Elavl1	19.322	17.9866	19.093	18.3088	18.9143	18.4151	19.0458	18.5767	18.2407	17.8349	18.5161	17.8443	18.2977	18.7828	18.1984	18.7173	19.0429	18.4498	18.1818	18.6999	18.1861	18.9683	18.8441	18.574	18.8183	18.0879	18.5465	18.2903	18.2377	17.8634	18.2233	18.4064	18.5119	18.6253	18.3047	18.714	18.3206	18.2491	18.2364	18.4458	17.964	18.5033	18.4357	18.4215	18.9072	18.0087	18.1388
P60868	40S ribosomal protein S20	Rps20	19.6226	20.6379	20.3262	20.8742	20.2723	20.429	20.0941	20.9967	20.4123	20.5612	19.8108	20.6523	20.3933	20.7344	20.7387	20.9356	20.1488	21.0094	19.9758	19.7004	20.4771	20.3334	20.3225	19.2536	20.3061	20.4588	20.4366	20.0548	20.8737	20.7165	20.1751	20.689	20.3837	20.2232	20.4679	20.537	20.2536	20.8103	20.3144	20.9517	20.945	19.8882	20.4743	20.5809	20.3591	20.2329	20.5162
P06341	Rano class II histocompatibility antigen, A beta chain (Fragment)	RT1-B	19.9257	19.7661	17.0026	16.5302	20.1079	19.7598	20.183	20.066	16.3898	16.3716	16.8922	16.6337	16.4218	16.639	19.8468	19.5173	16.875	16.4514	16.4902	17.1086	16.3251	16.8013	16.4105	16.7662	16.2883	15.964	16.3911	16.3765	16.1849	16.5616	16.7482	16.3636	16.8059	19.9872	19.8861	19.9317	20.0901	16.4266	16.0869	16.719	16.8814	19.6027	19.6854	16.9494	16.2205	15.9905	16.4666
P29314	40S ribosomal protein S9	Rps9	19.0379	18.868	19.2959	18.3978	19.1914	18.1945	19.0816	19.3946	18.5935	18.5031	18.7679	18.594	18.7252	18.3971	18.9067	18.9538	18.0609	19.5091	18.1606	19.0633	17.5703	18.7499	18.6	18.7671	19.0816	18.6553	18.5588	19.1369	18.9524	19.0907	18.1098	18.1639	18.5357	17.9752	18.4443	18.5049	18.1568	18.9796	18.2395	19.5158	18.7235	18.5904	18.5814	18.0874	19.5787	18.5699	18.1971
Q8R511	Formin-binding protein 1	Fnbp1	16.9594	16.4987	16.7766	16.6878	16.6433	16.9856	17.0442	16.9162	16.6384	16.5207	17.2259	16.6029	16.6368	16.6838	16.4253	16.514	16.2206	16.5237	16.345	16.7014	17.4844	16.7335	17.0134	17.2117	16.55	16.7217	16.7887	16.5338	16.6032	16.5832	16.9063	16.2564	16.8742	15.973	16.3875	16.3765	16.4744	16.2026	16.6629	16.41	16.9554	16.4201	17.0967	17.1531	15.7251	16.4661	17.0229
P62997	Transformer-2 protein homolog beta	Tra2b	16.0791	16.3511	16.5269	16.1341	16.3568	16.4416	17.1593	16.486	16.462	16.7571	16.3461	17.0857	16.8049	16.2813	16.9525	16.2738	17.1276	17.9012	15.9592	16.1364	16.2487	16.3317	16.6896	15.7025	16.0113	17.1584	15.9789	16.4533	16.6067	16.8383	16.4439	15.9499	17.4605	16.3968	16.6818	16.5329	16.5364	15.959	16.3994	16.4958	16.5602	16.2938	17.3364	15.9164	15.9988	16.313	17.1443
Q02874	Core histone macro-H2A.1	H2afy	17.1314	17.2126	17.7445	16.7351	17.4938	17.8936	16.9093	18.0185	17.5206	16.9779	17.947	16.7386	17.1048	16.6657	17.6306	17.6858	16.6413	18.799	17.0649	16.9873	17.5452	17.8536	16.7411	17.3828	17.4615	16.8645	16.5226	16.5877	17.6866	17.0211	17.5902	17.463	16.8254	17.0231	16.8011	17.2847	16.8046	17.4927	16.061	17.6628	16.7037	17.5977	17.0408	17.8091	17.3087	17.9052	16.9281
Q4G063	Cysteine-rich with EGF-like domain protein 2	Creld2	19.0271	18.0975	18.0957	18.3957	18.4244	18.2656	18.5377	18.3456	17.741	18.3407	18.3931	18.1719	17.6969	17.944	18.3259	18.5021	17.972	18.2748	17.7348	18.0956	18.1416	18.4063	18.4023	18.0147	18.2285	17.9677	18.237	17.8083	17.9532	18.1715	17.7607	18.2225	17.3463	17.8846	18.5652	17.6759	17.3933	18.4008	18.6749	18.3544	18.0412	18.0026	18.0758	18.5206	18.5948	17.9452	17.8954
P23965	Enoyl-CoA delta isomerase 1, mitochondrial	Eci1	18.2032	18.4206	18.0787	18.8029	17.8116	18.542	17.9572	18.6072	18.9114	18.618	17.8656	18.8151	18.5044	18.8715	18.421	19.0152	18.4816	18.8108	18.3364	17.6371	18.7233	18.2217	19.0114	18.2539	18.3847	18.4951	18.4047	18.4661	19.0298	18.9566	18.3112	18.9459	18.5316	18.1191	18.3141	18.3508	18.647	18.9287	18.7234	18.6132	18.7027	18.3336	18.605	18.3684	17.461	18.5763	18.8789
P11240	Cytochrome c oxidase subunit 5A, mitochondrial	Cox5a	19.4703	19.4806	19.3622	19.4505	19.358	19.7294	19.4583	20.1477	18.8939	19.3252	19.2068	19.2423	19.1766	19.5264	19.6292	19.8798	19.2854	19.5306	18.8326	19.2671	19.5576	19.452	19.5132	19.1533	19.5674	19.5169	19.3281	19.3729	20.2854	19.9235	19.5104	19.008	19.5077	19.6595	20.0683	19.3484	19.219	19.946	19.4906	20.1644	19.9717	19.3735	19.5431	20.2567	19.7273	19.5008	19.767
P08010	Glutathione S-transferase Mu 2	Gstm2	19.7824	20.2211	20.0316	20.375	20.4899	20.2845	20.178	19.8601	20.1069	20.3706	20.0725	20.3101	20.0461	20.2811	20.3389	20.3116	19.9763	19.8456	20.0096	19.9612	20.1371	20.4304	20.2684	19.689	19.9238	19.8912	19.9264	19.7777	19.7314	20.2858	20.0739	20.4002	20.0104	20.2756	19.9607	20.3325	20.3037	20.1094	20.4672	20.0225	20.2794	19.7704	19.951	19.9434	20.0952	20.3768	20.2047
O88941	Mannosyl-oligosaccharide glucosidase	Mogs	17.1172	16.0154	16.9005	15.5868	16.5455	15.3969	17.0468	15.6634	15.3242	16.257	17.2193	16.1605	15.6104	15.8952	16.1546	15.6417	16.5503	15.472	16.2502	17.3503	16.0096	16.12	15.2033	16.847	16.3351	15.4776	15.7311	16.6486	15.7105	15.3875	15.8467	15.3942	15.2865	16.352	14.9975	16.0939	16.4769	14.873	15.798	16.1311	15.9443	16.7904	14.9009	14.9058	16.8722	16.1504	15.1787
B2RYG6	Ubiquitin thioesterase OTUB1	Otub1	18.2591	18.9899	18.4656	18.2994	18.7584	18.7557	18.6528	18.4864	18.7007	18.9266	18.8176	18.9261	18.8761	18.0385	18.8066	18.4179	18.4083	18.9583	19.1911	18.5297	18.4541	18.3048	18.4604	18.4459	18.5958	18.7668	18.6699	18.6371	18.7479	18.9786	18.3459	18.2793	18.6148	18.4682	18.2359	18.8096	18.9562	18.9541	18.4714	18.7013	18.4759	18.1058	18.2473	18.2948	18.759	18.9829	18.2296
Q4KLF8	Actin-related protein 2/3 complex subunit 5	Arpc5	20.6055	20.6555	20.9996	20.642	20.6719	20.6732	20.7471	20.8208	20.7424	20.2291	20.4142	20.4272	20.7496	20.5949	20.8229	20.6015	20.7436	20.6866	20.2708	20.5976	20.5088	20.7085	20.4765	20.6715	21.1579	20.5847	20.8925	20.4515	20.8075	20.7784	20.5465	20.4813	20.455	20.5596	20.1975	20.9043	20.5205	21.0231	20.6023	20.7512	20.668	20.7747	20.596	20.287	21.1833	20.582	20.6157
P97532	3-mercaptopyruvate sulfurtransferase	Mpst	17.8281	17.4035	17.4643	17.2798	17.5925	17.1538	17.6429	17.5319	17.1082	17.2564	17.9743	17.4313	16.8813	17.2674	17.5123	17.4395	17.609	17.7262	17.2426	17.706	17.2345	17.5959	17.3992	17.581	17.5835	17.3377	17.293	17.8989	17.3223	17.7439	17.2697	17.1901	17.3452	17.7845	17.1741	17.5531	17.6327	17.5389	17.4286	17.4608	17.2262	17.9063	17.5818	17.2706	17.8326	17.4773	17.2674
P04692	Tropomyosin alpha-1 chain	Tpm1	17.1636	16.5609	16.3561	16.6362	16.3929	17.1746	16.4154	17.0141	17.9935	15.9373	15.9601	16.4462	16.3989	18.5783	16.4892	17.864	16.6871	16.8608	16.2459	16.3256	17.1134	16.6414	18.5129	16.2754	16.6809	16.822	16.7156	16.6761	16.6065	17.2365	18.2012	18.3112	17.208	16.564	18.2427	16.7777	16.7414	17.2321	17.27	18.8336	17.362	16.2644	17.572	16.9561	17.4298	16.0018	16.4591
P06762	Heme oxygenase 1	Hmox1	16.0746	17.2163	17.101	16.7598	16.4148	16.7212	16.8829	16.8927	18.0119	17.2748	16.7796	17.5125	17.2999	17.0835	17.2919	17.4605	17.6993	17.2068	17.2636	16.584	17.3174	17.5353	16.6753	15.9703	16.9029	17.4819	17.1761	16.9354	17.5105	17.0636	17.9977	18.0062	17.5336	17.1732	17.9918	17.267	17.0046	17.0221	17.2418	17.6068	17.4351	18.6617	17.3081	17.5571	16.9683	18.3065	17.2552
P13086	Succinate--CoA ligase [ADP/GDP-forming] subunit alpha, mitochondrial	Suclg1	20.215	20.0927	19.9406	19.921	20.1786	19.8309	19.9006	19.9727	20.0011	20.0204	20.027	20.0254	20.0462	19.8405	20.129	19.929	20.0192	20.2642	20.0095	20.0418	19.9171	20.091	19.9608	20.1787	20.2628	20.0415	20.277	20.2162	19.9795	20.2183	19.9857	20.1066	19.8138	20.0834	20.119	20.0875	20.1537	20.1477	20.2663	20.2271	19.8325	19.6836	20.1152	20.0039	20.4503	19.8068	19.693
Q5RJR2	Twinfilin-1	Twf1	15.9597	16.5378	16.495	17.1613	15.8724	16.9652	16.0962	16.5253	17.3284	16.6279	15.7814	16.8732	17.0754	17.523	16.5368	17.4597	16.9338	16.4534	16.1847	15.735	17.3773	16.5294	17.6843	15.8543	16.7567	16.6242	16.38	15.7932	16.8578	17.1176	17.4097	17.8753	17.4863	16.8865	17.7689	16.7347	16.5744	16.5008	16.7895	17.4298	17.223	16.5128	17.1355	17.5875	16.3383	16.5784	17.2358
P02696	Retinol-binding protein 1	Rbp1	18.9118	19.374	18.3038	18.0278	18.5323	18.5117	18.9119	17.8372	18.5748	19.5697	19.0577	19.2353	19.123	18.2901	19.1437	17.7253	18.6598	18.8313	19.6089	19.2909	18.4051	17.7802	18.5599	19.0284	18.4498	19.0333	19.1176	19.0886	17.6776	18.6602	18.4151	18.6396	18.5092	18.3376	18.0958	18.9034	19.4044	18.7438	19.3977	17.9136	18.4461	18.5197	17.7308	18.5141	18.031	19.7072	18.3142
Q5XIE0	Acidic leucine-rich nuclear phosphoprotein 32 family member E	Anp32e	20.5687	20.6662	20.596	20.5064	20.8761	20.619	20.5755	20.5466	20.4286	20.5638	20.7839	20.5246	20.4935	20.1695	20.4879	20.7003	20.5073	20.252	20.8722	20.9648	20.6107	20.4295	20.3714	20.6298	20.4918	20.3998	20.5002	20.8424	20.3779	20.2856	20.396	20.3321	20.2858	20.5105	20.2348	20.6017	20.8223	20.4366	20.4202	20.2062	20.65	20.391	20.1881	20.5432	20.8004	20.3281	20.3321
Q6P4Z9	COP9 signalosome complex subunit 8	Cops8	18.8791	19.0197	19.3046	19.4708	19.2104	19.746	18.9588	19.7736	19.5692	19.0148	18.5037	19.031	19.1292	19.7153	19.4904	20.0691	19.1535	19.236	18.7579	19.0716	19.8156	19.5629	19.8671	18.9964	19.4022	19.4194	19.3182	18.8899	19.3617	19.6576	19.6905	19.6691	19.8083	19.5988	20.2368	19.6873	19.1077	19.6885	19.683	19.8661	19.5622	19.5272	20.1182	20.0052	19.6692	19.1178	19.8986
P21775	3-ketoacyl-CoA thiolase A, peroxisomal	Acaa1a	17.7087	18.0624	17.5384	17.9457	17.8167	17.8851	17.9555	18.054	17.8921	18.1558	17.3106	18.3708	18.379	17.7937	18.2203	17.9364	18.1741	17.7047	18.117	17.7673	18.3645	18.0356	18.106	17.7369	17.5249	18.1904	18.217	17.7729	18.2102	17.6087	17.988	18.3459	17.8541	17.7145	18.1848	17.9153	18.1806	17.995	18.0633	17.8577	18.3601	17.8747	18.0413	18.1922	17.341	17.7017	18.4956
P17220	Proteasome subunit alpha type-2	Psma2	18.1219	19.2531	18.1534	18.5495	18.9563	18.1909	18.7682	18.0656	18.2238	18.9132	18.6763	18.6285	18.379	17.4546	18.7143	17.3833	18.1065	18.7885	19.0802	18.7997	18.1192	18.257	17.4594	19.2078	18.1969	18.6519	19.0664	18.8608	18.3872	18.5449	18.0428	17.8558	17.8605	18.2079	17.121	18.4781	18.688	18.466	18.4225	18.5283	18.0618	18.6176	17.8173	17.3845	19.0458	18.8914	18.2585
P62268	40S ribosomal protein S23	Rps23	16.8848	18.0604	18.0889	18.0055	17.7708	17.7697	17.4542	16.8388	18.4412	18.1617	17.9295	17.4476	17.4729	17.5732	17.3705	16.8714	17.3208	18.6263	17.8399	17.334	17.9127	17.255	18.1212	16.6973	18.0437	18.0908	18.2048	17.7351	17.6674	18.3671	18.0736	18.0391	18.1222	17.7547	18.0469	17.8244	17.6124	17.6901	17.834	18.95	17.8937	18.2939	18.0607	17.6311	16.7452	17.6918	17.5057
P05765	40S ribosomal protein S21	Rps21	20.5114	20.2708	20.6916	20.2957	20.2936	20.174	20.3481	20.5344	20.2811	20.096	20.3469	20.0379	19.9699	20.4235	20.0273	20.6781	19.9938	20.5211	19.7305	20.579	20.4365	20.5754	19.9556	20.0094	20.355	20.0235	19.8821	20.5903	20.3095	20.3547	20.0373	20.4175	20.0602	19.9386	20.2431	19.8071	19.7662	19.9938	19.7666	20.4942	20.4405	20.0229	20.2678	20.2157	20.2808	19.7349	20.4509
P45479	Palmitoyl-protein thioesterase 1	Ppt1	18.575	18.8977	18.5276	18.9905	19.0685	18.775	18.4209	18.2999	18.8046	18.4314	18.4384	18.8849	19.0212	19.3659	18.8745	18.6002	19.0672	18.3701	18.5696	18.316	18.356	19.0468	18.5964	18.392	18.5415	18.7592	18.8945	18.5005	18.4605	18.4105	18.6704	19.0211	18.8396	18.5984	18.6067	18.7008	18.8936	18.8132	18.7941	18.6222	18.3063	18.3387	18.3639	18.9666	19.0322	19.079	18.9081
Q5M7V8	Thyroid hormone receptor-associated protein 3	Thrap3	18.733	17.8079	18.4943	18.355	18.1256	17.9865	18.2456	18.5515	18.0026	17.7434	17.6682	18.0783	18.1788	18.8953	18.1893	18.2699	18.3394	18.4666	17.5907	18.5873	18.3433	17.9401	18.3303	18.0879	17.9062	18.1101	18.292	17.9084	18.5937	18.5377	18.222	18.3154	18.5105	18.073	18.7702	18.2824	17.9182	18.2973	18.3282	18.4689	18.2706	17.9679	18.6372	18.361	18.5267	17.6479	18.6266
Q5XI72	Eukaryotic translation initiation factor 4H	Eif4h	17.089	17.5001	17.4516	17.7327	16.977	17.763	17.0974	17.9213	17.9986	17.5665	16.9364	17.6449	18.7003	18.6135	17.7555	17.7051	18.451	18.0219	17.6868	16.8766	17.8993	17.5145	18.138	17.2225	17.7419	17.869	18.152	17.3165	18.0608	17.8191	18.3687	18.2786	18.2587	17.4182	18.6455	17.7899	17.6258	17.9272	17.9661	18.6017	17.6938	17.5866	19.2997	17.8753	17.4169	17.3455	17.9915
Q499N6	UBX domain-containing protein 1	Ubxn1	17.717	18.3818	17.252	18.006	17.7166	18.2038	17.726	17.5245	18.3207	18.4236	18.0189	18.2553	18.3554	16.9671	18.5326	17.6021	17.7663	17.7862	18.1553	17.6189	18.3442	17.443	18.0899	17.7083	17.293	18.4299	18.3521	17.8307	18.064	17.6469	18.446	17.4704	17.9071	17.6176	17.46	17.6374	18.0865	18.062	17.3664	18.0337	18.0717	17.835	17.8119	17.9857	17.8328	18.4368	18.0184
Q5EB77	Ras-related protein Rab-18	Rab18	17.3144	16.8051	16.3114	17.0688	16.6069	16.3038	16.7802	16.4214	16.6901	16.9591	16.7308	16.8645	16.7449	16.1901	16.011	16.1671	16.9441	16.7032	16.5804	16.3159	15.8246	16.3603	16.4694	16.7567	16.6423	16.6453	16.9324	16.5788	16.3427	17.1914	16.2267	16.3698	16.1131	16.754	16.7541	16.4499	17.1428	16.7266	17.0681	16.9654	16.6154	17.0513	17.2946	16.3986	16.0925	16.7812	16.5412
Q8VIF7	Methanethiol oxidase	Selenbp1	16.6427	18.2151	17.827	17.2089	16.8967	17.2389	18.0191	17.1171	17.5419	18.3459	17.9092	18.2326	16.6606	16.6757	17.1308	16.9831	17.0973	17.2848	17.9968	17.0202	17.1947	17.0508	17.6517	17.859	17.3732	18.2312	18.0347	17.112	17.2845	17.7595	16.7055	17.6637	17.2315	17.2624	17.6248	18.2084	17.1281	17.5592	18.2872	17.4028	17.3262	17.2619	17.6365	17.3145	17.4464	17.257	17.4156
B0LT89	Serine/threonine-protein kinase 24	Stk24	18.0723	18.0723	18.0646	17.8186	18.296	17.7095	18.4216	18.0885	17.9045	17.9882	18.1428	17.7939	18.2041	18.2597	17.6727	17.3143	17.954	17.898	18.322	18.4115	17.8997	18.1641	17.9914	18.422	17.7233	18.0668	17.8814	18.5279	17.6001	18.0969	17.7103	17.5893	17.6072	17.6807	18.0467	18.0525	18.1925	17.9907	18.1014	17.7537	17.9524	17.5396	17.6485	17.9614	18.0527	17.9473	17.8973
Q6P9T8	Tubulin beta-4B chain	Tubb4b	21.6596	21.5602	21.5152	21.4534	21.4297	21.546	21.2692	21.6919	21.1778	21.3527	21.4163	21.2214	21.7037	21.2133	21.6869	21.3562	21.4536	21.6215	21.2722	21.5917	21.3238	21.4398	21.3319	21.5338	21.4222	21.4313	21.5795	21.1315	21.4979	21.7114	21.3829	21.5051	21.4457	21.2659	21.42	21.6631	21.5839	21.6396	21.471	21.5129	21.3723	21.3669	21.5473	21.3255	21.8163	21.6548	21.3643
Q5XIG8	Serine-threonine kinase receptor-associated protein	Strap	16.1969	17.7306	17.3293	17.7615	16.6368	17.173	17.1375	17.3207	18.172	18.0318	16.9538	18.0844	17.7875	17.7429	17.7999	17.6282	17.452	17.5675	17.6531	16.5951	17.2636	17.4907	18.0143	15.8515	17.0786	17.953	17.5095	16.8925	17.7158	17.9561	18.0955	17.7945	17.9776	16.9565	17.9686	17.6395	17.7402	17.289	17.7191	17.6461	17.4725	16.7156	17.3944	18.2575	16.9804	17.8527	17.6087
Q64361	Latexin	Lxn	17.6758	17.6461	17.7923	17.4435	17.7264	17.6004	17.5795	17.4001	17.4107	17.5202	17.744	17.6771	17.558	17.8257	17.5981	17.4591	17.7845	17.5481	17.6612	17.9807	18.1895	16.6986	17.4614	17.532	17.6534	17.2962	17.7866	17.7143	17.334	17.5546	17.448	17.1	17.3774	17.577	17.6245	18.5703	17.7608	17.4182	17.4472	17.0824	17.7349	17.8212	17.0013	17.2406	17.8005	17.417	17.0435
O54772	SWI/SNF-related matrix-associated actin-dependent regulator of chromatin subfamily D member 2	Smarcd2	18.4075	18.4015	18.4051	18.6328	18.7639	18.682	18.5575	18.6866	18.4252	18.607	18.5666	18.7879	18.2266	18.5682	18.6472	18.5899	18.2709	19.0156	18.4346	18.8376	18.7755	18.6492	18.5106	18.0287	18.4152	18.5821	18.5968	18.906	18.8092	19.3719	18.5988	18.8094	18.5292	18.7339	19.0851	18.4965	18.8303	19.1896	18.7377	19.0597	18.7323	18.5238	18.7115	18.6456	18.6521	18.6038	18.5298
Q9WU82	Catenin beta-1	Ctnnb1	18.3943	17.6776	18.1649	18.2081	17.8625	17.7454	18.2062	18.335	18.0758	18.0642	17.9615	18.109	18.3459	18.7493	18.2091	18.258	18.5035	18.2849	17.4696	18.0785	17.9785	18.197	18.4316	18.2991	17.8325	18.0421	17.8575	18.026	17.9586	18.6615	17.9866	18.3248	18.4284	18.0175	18.3681	17.9414	18.2084	17.8372	18.3303	18.3142	18.3706	18.1193	18.0584	18.135	17.4975	18.1567	18.3444
P63036	DnaJ homolog subfamily A member 1	Dnaja1	16.4168	17.6609	17.4545	17.865	17.7167	17.7214	17.8291	17.4779	17.851	17.6431	17.7386	17.7786	16.99	17.4751	17.0064	17.0643	17.1877	17.3522	17.7953	17.8657	17.7852	17.4625	17.8283	16.7852	17.934	17.32	17.7989	17.6541	16.9563	17.8928	16.8798	17.0876	17.0968	17.5211	17.6706	17.3405	17.7135	16.8704	17.5042	17.619	17.5548	17.3745	17.3017	17.5066	16.7609	17.6819	17.0438
Q5XHY5	Threonine--tRNA ligase, cytoplasmic	Tars	17.2767	17.3519	17.0232	17.5844	17.1798	17.4407	17.386	17.6683	17.3037	17.8819	17.3929	17.4576	17.7286	17.4445	17.5729	17.6145	17.5918	17.5812	17.5633	17.0941	17.5431	17.1087	17.5481	17.5596	17.7011	17.6136	17.1744	17.0624	17.6026	17.6781	17.4508	17.6297	17.4731	17.7628	17.464	17.4188	17.2903	17.7335	17.4985	17.4721	17.4948	17.4187	17.657	17.6174	16.9355	17.2417	17.7047
Q642C0	DnaJ homolog subfamily C member 8	Dnajc8	15.793	15.7758	16.897	16.4851	16.9598	16.655	16.6012	15.9525	16.1794	16.9375	16.2839	16.8398	17.1768	16.7426	16.3504	16.0271	16.761	16.7279	17.1822	16.2647	16.8206	16.602	15.8224	16.281	16.4681	16.882	16.9131	16.6942	16.6521	16.3873	16.5874	16.7506	16.6253	16.3803	16.2618	16.218	17.3358	15.7028	16.4823	15.2356	16.7914	16.0607	15.2154	15.7472	15.902	15.8665	15.8873
Q4FZT0	Stomatin-like protein 2, mitochondrial	Stoml2	17.3997	16.803	16.8488	16.7671	16.8071	15.7877	16.8384	16.6001	16.3377	16.8373	17.0767	15.6079	16.1152	17.1815	15.5061	16.6186	15.5109	16.372	16.3524	17.2335	16.65	16.8666	15.1405	17.6415	16.5489	16.7801	16.0155	16.65	16.1448	16.5663	15.8838	17.2898	16.0581	16.3807	16.4097	16.9124	15.7863	15.4009	15.756	16.2422	15.4691	16.9289	15.5151	16.7589	16.6417	16.4792	16.8345
P26817	Beta-adrenergic receptor kinase 1	Grk2	17.273	18.1375	18.1314	18.2316	18.1553	18.2418	17.8056	18.4279	18.1359	17.9907	18.0242	18.2315	18.0066	18.0515	18.2721	18.0679	18.0657	18.1979	18.2552	18.0137	18.3584	17.7183	18.1197	17.5652	18.2466	18.1838	18.1911	17.9412	18.3166	18.1862	18.3153	18.0536	18.2382	18.2233	17.7472	18.2742	18.1258	18.4526	17.68	18.3444	18.1057	18.0036	18.2451	18.1557	18.3798	18.0512	18.2401
Q9JM53	Apoptosis-inducing factor 1, mitochondrial	Aifm1	19.2431	17.9367	17.952	17.982	18.2466	17.563	18.1098	17.9805	18.1439	17.9084	17.9926	18.0495	19.5634	17.7212	18.0695	17.8145	17.354	18.1991	17.3422	18.1155	17.8891	18.1319	17.9658	17.817	18.1156	17.8081	17.9666	17.995	17.9564	18.091	17.5517	18.1823	18.0655	17.8833	17.4986	18.0255	17.1638	18.2663	17.8987	18.0008	17.8397	18.0417	17.8819	17.6864	18.2918	17.6557	17.94
Q499T2	Gamma-interferon-inducible lysosomal thiol reductase	Ifi30	20.0546	20.1236	19.9048	19.2251	20.2268	19.6306	20.1714	19.8605	19.9564	20.3017	20.1011	19.9047	19.7063	19.0286	20.2497	19.4385	20.0869	19.893	19.8626	19.9766	19.5518	19.8038	19.5009	20.1133	19.7974	20.2614	20.2167	20.1474	19.8461	19.5337	20.0651	19.9179	19.8863	19.9615	19.052	20.3269	20.1528	19.8062	19.6342	18.6376	18.802	20.1034	19.5401	19.5351	20.1346	20.6305	19.9349
Q9JHB5	Translin-associated protein X	Tsnax	16.9043	17.5227	17.0669	16.786	17.2949	17.2688	16.9086	17.2452	17.2133	17.3253	17.3143	17.4146	17.3267	16.5859	16.6843	16.8846	17.2498	17.7462	17.7661	17.2309	17.3472	17.0733	17.2496	17.7815	17.4427	17.0906	17.4969	17.4462	16.7418	17.5968	16.8617	17.264	17.5449	17.0765	17.0351	17.4616	17.2138	16.9423	17.3706	17.1806	17.0692	17.4867	17.2882	17.3214	16.9487	17.481	17.1091
P63174	60S ribosomal protein L38	Rpl38	18.3048	19.0107	18.862	19.2328	18.8555	18.8916	18.9305	19.0121	19.1148	18.8499	18.7657	19.1128	18.8874	18.9544	19.1967	19.0905	18.5582	19.5168	18.582	18.2178	19.1008	18.6151	18.8307	17.9352	18.688	19.2353	18.6379	18.7444	19.2043	19.6302	19.0611	18.8284	19.0178	18.8235	19.1202	18.8808	18.7926	19.2027	19.0183	19.5491	19.3502	18.6911	19.1693	19.2185	18.5863	18.755	18.8417
Q6IN36	WAS/WASL-interacting protein family member 1	Wipf1	18.8516	19.3959	18.9992	19.0186	19.3674	19.2974	19.0634	19.2834	18.7017	19.0085	18.691	18.9737	19.1094	18.867	19.1894	18.8387	18.3336	18.7147	19.4056	18.8277	19.4852	18.8257	18.4429	18.4837	18.9133	19.0126	19.2427	19.0947	19.4492	18.6302	19.0019	18.8453	18.586	18.6319	19.0501	19.231	19.2023	19.3552	19.0299	18.9109	19.0346	18.1536	18.9447	18.8091	19.2716	18.7015	18.9007
Q5XIN6	Mitochondrial proton/calcium exchanger protein	Letm1	18.2298	18.1293	18.0592	18.1509	17.8816	18.1406	18.0775	17.7698	18.0055	18.0437	17.6532	18.2335	17.7861	17.8126	17.788	18.0916	18.0807	18.8407	18.0041	17.973	17.8265	18.0934	17.7628	18.0564	17.9535	17.9845	17.9119	18.1796	18.1716	19.382	17.8143	17.8868	18.0651	18.1538	17.5907	17.8228	18.2077	17.9911	17.8512	17.8592	17.9775	19.8269	17.5528	17.728	17.9412	17.9947	18.0068
Q6IMF3	Keratin, type II cytoskeletal 1	Krt1	18.2687	21.2261	18.3155	17.9378	18.5802	17.8853	18.9841	18.0033	18.727	19.0435	17.4891	18.2592	18.8364	17.9364	18.0674	19.0238	18.5818	17.9923	19.1693	18.1476	18.1237	17.6649	17.4658	18.0442	17.5761	18.0955	17.6678	18.0014	19.0143	17.796	17.7632	17.8009	18.5416	18.0488	17.6251	17.9111	20.8185	18.8887	18.5378	18.4621	18.026	17.8792	18.4366	17.9998	17.8601	18.0791	18.2507
Q4KLH4	Paraspeckle component 1	Pspc1	18.7912	18.5299	18.8135	18.7962	18.8399	18.9261	18.4617	18.9157	18.7483	18.834	18.9155	18.8926	18.5445	18.9197	18.8756	18.3408	18.4771	18.8293	19.0109	19.0246	18.605	18.7408	18.8171	18.8498	18.6747	18.8341	18.5516	19.0577	18.9872	18.9972	18.8248	18.4712	18.6464	18.8585	18.9229	18.7295	18.8234	18.839	18.9717	19.0191	18.8458	18.63	18.7135	18.7655	18.8268	18.7809	18.9115
Q9Z270	Vesicle-associated membrane protein-associated protein A	Vapa	17.2021	16.5228	16.2059	16.9396	15.8675	16.6074	16.3381	16.9062	16.6841	16.33	16.1041	16.8341	16.9332	17.1261	16.9679	16.9633	17.1224	17.1348	15.8563	16.5971	17.0661	16.8224	17.1556	16.7798	15.9361	16.716	16.344	16.7568	17.177	16.9865	16.8597	17.0755	17.0242	15.9444	17.3444	16.7781	16.5286	16.8983	17.0299	17.1275	17.0789	16.3016	17.5154	17.0278	16.8408	17.5379	17.0962
P0C169	Histone H2A type 1-C	NA	16.7182	16.561	17.4045	15.5989	17.3715	16.1395	16.8426	17.497	16.0038	15.3776	17.9771	15.859	15.9896	15.6896	16.4551	15.9032	16.1166	17.6638	16.2374	17.2922	15.7167	16.9723	15.0664	16.9766	17.41	15.7953	16.0237	15.9964	16.4732	16.2011	16.0818	16.1407	14.9299	16.5799	15.7062	16.1224	15.4001	16.1247	15.303	16.3115	15.2994	17.5219	15.8795	15.9072	16.9895	16.5003	15.4596
Q63468	Phosphoribosyl pyrophosphate synthase-associated protein 1	Prpsap1	16.596	17.0831	16.4967	16.4234	16.9666	16.1703	16.5737	16.7622	16.3213	16.6319	17.8119	16.2776	17.3731	15.625	16.2823	15.8132	16.495	17.7711	16.4867	16.9474	16.5554	16.4056	15.9875	17.5182	16.5745	16.5095	16.7837	16.8998	16.5977	17.3372	16.4988	16.3841	16.3699	16.9688	16.47	16.7706	16.4445	16.5166	16.3524	17.4657	15.8562	17.149	16.6418	16.0908	16.8376	16.7903	16.0356
P11505	Plasma membrane calcium-transporting ATPase 1	Atp2b1	15.2345	15.0464	15.812	14.8551	15.1959	14.6863	15.8225	14.7358	14.9897	15.386	15.2649	15.3212	14.272	13.6418	13.541	14.3163	14.8896	15.1066	14.8324	15.8776	14.5499	15.738	14.9011	14.3399	15.4505	14.7506	14.8318	15.6627	14.9001	14.5807	13.6256	13.6196	14.6693	15.4222	12.6974	14.8348	15.0857	14.695	14.6715	15.6498	14.3546	15.2687	14.0659	14.0111	15.8808	15.1222	14.29
Q99N37	Rho GTPase-activating protein 17	Arhgap17	18.6432	17.488	18.1219	18.3416	17.9333	18.2587	18.3311	17.6492	18.2151	17.7922	18.3822	18.0175	17.8648	18.1286	17.8198	18.1097	18.3286	17.8907	17.9615	18.1628	18.3398	18.1717	17.7346	18.4618	18.2972	18.2492	18.0477	18.4348	18.1889	18.1944	18.5932	18.2325	18.5242	18.2703	18.3087	18.0647	17.7235	18.1924	17.7833	18.5244	17.9879	18.0664	18.3694	18.1544	17.8679	17.7868	18.4456
P63086	Mitogen-activated protein kinase 1	Mapk1	18.9828	19.5344	19.1527	19.7999	19.5608	19.7967	19.3734	19.708	19.5868	19.6025	19.7854	19.6973	19.4132	19.6447	19.6353	19.9069	19.5522	19.711	19.4356	19.6053	19.9461	19.6975	19.6827	19.1406	19.4838	19.3581	19.4879	19.7604	19.7987	19.8141	19.4815	19.8118	19.6508	19.59	19.9611	19.5717	19.7759	19.7639	19.7238	19.8186	19.6634	19.2438	19.8511	19.9293	19.5804	19.4491	19.9707
P51886	Lumican	Lum	17.4937	18.1742	17.4526	17.9597	17.5211	18.3666	17.5125	18.0776	17.5241	17.8785	17.1315	17.8463	17.3324	17.5551	17.4522	17.7745	17.2516	16.6484	17.1493	17.2048	17.8012	17.5965	17.2595	17.3431	17.5314	17.297	17.5684	16.9928	17.8454	17.6077	17.5769	17.901	17.662	17.8167	18.0079	17.1462	17.1889	17.5549	18.1641	16.6917	18.0494	16.7829	17.1326	17.5411	17.3768	17.5979	17.7627
Q6NYB7	Ras-related protein Rab-1A	Rab1A	18.5756	18.6158	18.4059	18.048	18.0545	18.2036	18.2697	18.19	18.8064	19.2635	18.0202	18.5133	18.944	17.6921	18.752	18.2623	18.6395	18.8878	18.3902	18.6851	18.4921	17.8384	18.3631	18.7413	18.2566	19.2688	18.8805	18.3773	18.7782	17.9405	18.4234	18.8525	18.817	18.213	18.4568	18.8532	18.5906	18.9182	18.8653	18.7348	18.6297	18.5105	18.6718	18.3503	18.2672	19.2201	19.1294
Q6AXS5	Plasminogen activator inhibitor 1 RNA-binding protein	Serbp1	15.6873	17.4326	16.8416	17.7026	17.5245	17.5515	17.1182	17.3174	17.5691	17.6467	17.701	17.6599	16.6729	17.398	17.4637	17.5031	16.7118	17.3454	17.2192	16.5045	17.8145	17.5604	17.8332	16.2628	17.4183	17.4905	17.6427	17.7835	18.0278	17.6609	17.0979	17.6645	17.5092	17.4566	17.5222	17.6217	17.7626	17.3502	17.2034	16.9302	17.8971	17.3538	17.3388	17.1566	16.5711	17.0785	17.2883
P70490	Lactadherin	Mfge8	18.6566	17.9959	18.1825	17.7242	18.3411	17.695	18.2876	17.0888	17.3228	18.0822	18.6374	18.1202	18.1778	17.854	18.0641	17.3216	17.8754	18.1481	17.8502	18.5417	17.5659	17.8996	17.3635	18.5149	17.9673	17.9756	18.6714	18.3058	17.9214	17.7593	17.7009	17.0335	16.9353	18.0345	16.9087	18.1195	18.1853	17.9103	17.9774	17.2321	17.6966	18.0862	17.4136	16.684	18.2553	17.5875	17.3767
B5DFN2	S-adenosylhomocysteine hydrolase-like protein 1	Ahcyl1	17.3515	16.6679	17.4621	16.8017	16.3174	17.1775	15.9656	17.5157	17.4439	16.1692	16.2727	16.5857	17.6783	17.6042	16.9429	17.6535	17.4641	16.9702	15.8818	16.5419	17.1684	16.9749	17.5935	17.507	17.8744	16.6416	17.7257	15.6127	16.9303	17.1557	17.6539	17.8624	16.9597	17.2781	17.607	17.554	16.2703	17.3859	17.5564	17.924	16.665	17.3884	17.8403	17.096	17.7003	16.3163	17.0103
B2GV24	E3 UFM1-protein ligase 1	Ufl1	17.0533	17.7604	17.5712	17.5632	17.6106	17.4975	17.8355	17.6724	17.4287	17.7432	17.1554	17.7987	17.6632	17.5341	17.7151	17.3584	16.8847	17.9216	17.5681	17.1699	17.1073	17.3602	17.387	17.8501	17.4356	17.7858	17.6945	17.6972	17.7208	17.6111	17.4817	17.3181	17.5005	17.6563	16.2368	17.5626	17.6428	17.8116	17.5241	17.636	17.385	17.5068	17.3876	17.1931	17.9124	17.6802	17.2733
Q9Z2L0	Voltage-dependent anion-selective channel protein 1	Vdac1	18.9744	18.3517	18.6886	18.2766	18.3994	17.6722	18.2269	18.1949	17.4846	17.8664	18.305	17.3598	17.4706	17.402	17.446	18.4967	17.956	18.0728	17.6977	18.4222	17.6052	18.0174	17.552	18.7966	18.7713	17.1933	17.9129	17.6582	17.1126	17.9741	17.2807	17.9577	18.508	18.4231	17.9744	17.4209	17.4854	17.5875	18.164	17.6607	17.6251	18.2294	16.6714	17.9885	18.8223	17.9324	16.7325
P63326	40S ribosomal protein S10	Rps10	19.0277	18.7491	18.5326	18.6302	18.787	18.4851	18.476	18.8534	18.375	18.3882	18.601	18.4443	18.1492	18.7207	18.4489	18.6445	17.3914	18.9014	18.1501	18.924	18.6473	18.1626	18.5579	19.0573	18.3613	18.2596	18.4631	18.5505	18.9182	18.7684	18.4566	18.94	18.7686	18.4529	19.0113	18.253	17.9883	18.4926	18.3982	19.0938	18.9671	18.6806	18.9249	18.8286	18.1835	18.3795	18.8296
Q68FX0	Isocitrate dehydrogenase [NAD] subunit beta, mitochondrial	Idh3B	18.0706	17.7118	17.8929	17.4854	17.9848	17.257	17.8215	17.4466	17.1354	17.6318	17.7876	17.7231	17.1721	16.7855	17.3085	17.2774	17.3684	17.5721	17.7873	18.3041	17.4859	17.6028	17.0934	18.3482	17.6841	17.6516	17.5221	17.8448	17.4616	17.1479	17.1655	16.9653	17.1708	17.5736	16.9746	17.4879	17.6129	17.4749	17.5432	16.9994	17.402	17.578	16.9789	17.3322	18.0219	17.3526	16.8011
Q6AYC2	Immunity-related GTPase family M protein	Irgm	17.9575	18.2105	18.0749	18.3426	18.1175	18.4183	18.0706	18.291	17.6006	18.3006	17.9002	17.9039	18.2612	18.712	18.2994	18.665	18.3197	18.3122	17.9833	17.7687	18.4157	17.5146	17.9123	17.8378	17.7669	18.2682	18.4152	18.4655	18.3716	18.4439	18.1566	18.5085	18.4684	18.4016	18.7535	17.9364	18.0425	18.5137	18.5751	18.4699	18.3982	18.0534	18.3374	18.3762	18.0771	18.349	18.7444
P61765	Syntaxin-binding protein 1	Stxbp1	16.8162	16.8712	16.753	17.2791	16.6469	17.0373	16.7866	17.0415	17.2737	16.9803	16.6033	17.0972	16.7717	17.6284	16.7321	17.9971	16.9653	17.0438	16.6048	16.9453	17.2041	16.9877	17.393	16.7203	17.1609	17.3248	17.0025	16.4126	16.923	16.5504	17.5052	17.304	16.2531	17.1324	17.6178	16.9089	17.045	17.0529	16.8933	17.108	16.3708	17.1741	17.4802	17.1694	16.9516	16.6936	17.5925
Q6P6T4	Echinoderm microtubule-associated protein-like 2	Eml2	18.1465	18.8558	18.2983	18.5468	18.6159	18.7598	18.4669	18.443	18.8064	18.7792	18.4191	18.8321	18.5791	18.6002	18.5295	18.5343	18.4531	18.3422	18.7454	18.1869	18.5249	18.3971	18.544	18.2755	18.4089	18.4679	18.4734	18.4419	18.4	18.2653	18.4988	18.5922	18.5215	18.3755	18.3654	18.6087	18.585	18.532	18.558	18.4122	18.341	18.1622	18.3802	18.4579	18.3429	18.7467	18.5017
P97629	Leucyl-cystinyl aminopeptidase	Lnpep	18.5631	18.6032	18.5002	18.5959	18.4538	18.6885	18.5503	18.9982	18.3043	18.4708	18.3502	18.494	18.7871	18.7704	18.8927	18.5457	18.6164	18.9923	18.3057	18.4638	18.6212	18.4057	18.5837	18.4965	18.2587	18.8182	18.7565	18.8728	18.9399	18.8922	18.7679	18.2487	18.7748	18.0536	18.5071	18.4077	18.6411	18.855	18.7064	18.9927	18.5197	18.5438	18.8675	18.6885	18.9189	18.6277	18.6937
Q6NX65	Programmed cell death protein 10	Pdcd10	19.6499	19.1518	19.7005	19.4933	18.9969	19.4628	18.7571	19.4483	19.6916	18.9442	18.847	19.3023	19.4454	19.7007	19.3022	19.6481	19.318	19.1887	19.2765	19.0515	19.5636	19.215	19.7256	20.2689	19.7805	19.1335	19.8284	19.1304	19.316	19.1317	19.5791	19.6791	19.2688	19.3748	19.5011	19.5858	18.9932	19.2992	19.6091	19.654	19.3051	19.2932	19.6439	19.4898	19.8379	19.1594	19.23
P22734	Catechol O-methyltransferase	Comt	20.1595	19.6242	19.8308	19.1373	19.3338	18.9456	19.1272	19.084	19.2155	19.3448	19.5651	19.3735	19.4085	19.1094	19.3582	19.1619	19.7081	19.0835	19.6577	19.824	19.1159	19.621	18.7882	20.3503	19.902	18.6803	19.8391	18.8483	19.0538	19.1952	19.0407	19.4631	18.572	19.676	18.2725	19.7299	19.068	18.6277	19.0352	19.4415	19.0155	19.9584	19.1827	18.7948	19.7635	19.5472	18.7432
Q01205	Dihydrolipoyllysine-residue succinyltransferase component of 2-oxoglutarate dehydrogenase complex, mitochondrial	Dlst	19.8216	20.0201	19.9304	19.9676	20.048	19.7257	19.7101	20.4198	19.8171	19.8047	20.079	20.1079	19.6824	19.8591	20.1421	20.2248	19.7911	20.4911	19.4759	20.0483	19.8418	20.1089	20.0298	19.7297	20.1205	20.0107	19.8317	19.7135	20.3052	20.5743	19.726	20.1316	19.9996	20.0047	19.9547	20.1873	19.8907	20.4611	20.1303	20.4694	20.1518	20.2487	20.2056	20.013	20.156	20.0109	20.0963
P37397	Calponin-3	Cnn3	19.1254	18.0663	18.9788	17.6891	18.4875	18.1242	18.3676	18.7393	18.2245	17.9991	18.0092	18.1917	18.7315	18.8706	18.6802	18.462	18.3078	17.8721	17.9607	18.5037	18.2089	18.5692	18.3917	18.7637	18.8022	18.3318	19.0068	18.507	18.6943	18.304	18.7301	18.285	17.9963	18.4328	18.5432	18.633	18.4119	18.5993	18.8482	18.7694	18.3186	18.82	18.8449	18.6419	19.4927	18.011	18.8721
P62246	40S ribosomal protein S15a	Rps15a	20.2735	21.0858	20.8945	20.8408	21.1022	20.6878	20.3745	21.141	20.6495	20.6991	20.9305	20.7413	20.6201	20.5402	20.7013	20.8264	20.2756	21.4587	20.5235	20.8702	20.4233	20.6078	20.4396	20.5833	20.9185	20.7107	20.7146	20.7756	21.0602	20.9622	20.271	20.6427	20.3944	20.5135	20.0752	20.6865	20.6173	21.0067	20.5423	21.1202	20.8583	20.8426	20.4917	20.5427	21.1529	20.6921	20.3972
P27605	Hypoxanthine-guanine phosphoribosyltransferase	Hprt1	18.9467	16.7363	18.1065	16.5391	17.3322	17.2089	17.1876	17.1363	17.6126	16.8875	17.8919	16.3124	17.6923	17.7991	16.6488	17.6535	18.0721	17.2956	17.1925	18.4355	17.3648	17.2765	17.8887	19.291	18.5606	16.9873	17.7235	17.1965	16.4002	17.0327	17.3465	18.0676	17.3209	17.7177	17.2797	17.1508	16.8046	17.2138	16.8647	17.6299	15.4571	18.0168	17.5595	17.4973	17.8171	16.8131	17.1827
P09606	Glutamine synthetase	Glul	18.6518	19.1385	19.5408	19.1748	19.4516	19.5117	19.3412	19.6458	19.9885	19.341	19.0885	19.6772	19.3981	19.9083	19.5624	20.9072	19.6422	19.6965	18.2624	19.4555	19.1438	19.7504	19.8002	18.8824	19.181	19.3599	18.6014	19.6727	19.6441	19.9787	19.94	20.7677	19.4681	20.5136	20.1731	20.0045	19.3579	18.7044	19.6588	20.7735	19.5248	20.2633	19.7691	20.255	18.5674	20.0723	19.3888
Q63009	Protein arginine N-methyltransferase 1	Prmt1	16.8133	16.334	17.1174	16.605	16.6275	16.3922	17.0014	16.7549	16.5294	16.8098	16.8591	17.1503	16.4606	17.2841	16.2212	17.3127	17.0486	16.2252	16.9292	17.2563	17.1755	17.2842	17.1118	17.5471	16.9476	16.4101	16.8391	16.9203	16.718	16.1428	17.1859	17.8775	17.1655	17.6627	17.5684	17.5644	17.0214	16.8124	17.1352	17.0986	16.9505	17.5421	17.1247	17.2749	16.76	16.4743	17.1856
B0BNA7	Eukaryotic translation initiation factor 3 subunit I	Eif3i	16.5827	16.9148	16.5398	16.147	16.5698	16.4843	15.9824	16.6414	17.3632	17.6169	16.0977	16.1583	17.668	17.2346	16.9779	16.7008	17.117	17.3866	16.6393	15.6958	16.9544	16.8899	16.9596	16.4196	16.3342	17.3061	17.1483	16.4212	17.1142	17.0262	17.3839	17.0768	16.9579	16.9588	17.2147	17.2391	16.9301	17.2335	17.4507	17.0548	17.2075	16.8596	17.2543	16.6702	17.303	16.6781	16.9638
P11232	Thioredoxin	Txn	19.6285	20.0818	19.4931	19.5802	20.2379	19.9106	19.7167	19.5656	19.6541	19.9041	19.6552	19.7075	19.9124	19.7774	19.824	19.5116	19.9827	19.5164	20.2338	19.4894	20.134	19.8071	19.4909	19.6384	19.4933	19.926	19.9703	19.5536	19.6174	19.1821	19.6995	19.8535	19.5745	19.7233	19.4741	19.851	19.9018	19.7081	20.1156	19.1647	19.8502	19.5495	19.3688	20.0237	20.1159	19.9361	19.9109
Q920J4	Thioredoxin-like protein 1	Txnl1	19.0579	19.32	19.0048	19.0873	19.1971	19.2887	19.1624	18.7658	18.9238	19.1134	18.9799	19.0528	19.3863	19.2184	19.3916	19.3627	19.0179	19.5148	19.1275	19.1141	19.332	18.9703	19.402	19.1783	19.2355	19.045	19.095	19.0811	19.1456	19.1155	18.6808	19.2287	19.0587	18.9346	19.0186	19.2589	19.2106	19.056	19.1084	19.1353	19.2155	18.6775	18.4058	19.0529	19.2957	19.2742	19.1346
Q3KRD8	Eukaryotic translation initiation factor 6	Eif6	19.8864	19.9518	19.8548	20.2429	20.2295	20.4297	19.7274	20.5676	20.0927	20.0249	19.7	20.0749	20.0785	20.0861	20.1154	20.3351	19.9576	19.8751	20.0727	20.1169	20.4852	20.1891	20.2559	19.7772	19.9093	19.8677	19.997	19.7218	20.2434	19.889	20.1377	20.1556	20.0028	20.1171	20.3167	20.1934	19.8772	20.2293	20.0039	20.0299	20.163	19.5429	20.0702	20.2601	20.0551	19.7638	20.2789
P24268	Cathepsin D	Ctsd	20.1443	19.4782	20.0663	19.1066	19.56	18.4827	20.4528	19.1535	19.0217	19.6368	20.3497	19.5241	19.1176	18.3793	19.0638	18.6247	20.015	19.2812	19.407	20.0866	18.0739	19.7341	18.3368	20.1225	20.0189	19.1006	19.3412	20.4105	18.8131	18.8229	18.7424	18.935	18.4335	19.4609	17.7041	19.4951	19.5542	18.9432	18.6104	18.5884	18.6726	19.947	18.218	17.5521	20.0071	20.5015	19.116
P35213	14-3-3 protein beta/alpha	Ywhab	15.324	16.1962	15.7011	16.8651	15.3724	17.0147	15.4942	16.7134	16.8846	17.2088	14.266	16.7813	16.3091	16.7934	16.8036	16.9554	17.1916	16.6872	15.898	15.2225	17.1764	15.8758	17.086	16.1049	15.701	16.4202	16.3608	15.7378	16.8945	17.1873	16.8662	17.2853	17.2175	16.2837	17.4587	16.4192	15.9688	16.756	15.8814	17.3153	16.9781	15.4365	17.1823	17.4825	15.7364	16.4931	17.2952
P08430	UDP-glucuronosyltransferase 1-6	Ugt1a6	16.703	17.2102	16.6241	17.2247	16.6926	16.9687	17.1823	17.3017	17.3295	17.1357	16.8704	17.6356	17.2781	16.8404	17.4117	16.9496	16.6348	17.1908	17.0743	16.9708	16.8938	16.6857	16.719	17.1799	16.9595	17.528	17.3389	17.514	17.4828	17.4093	17.0138	17.2787	16.9657	17.1344	16.9429	16.9065	17.4647	17.4142	17.0876	17.077	17.1707	16.864	16.1716	16.6568	17.3871	17.9037	17.2831
Q9ES21	Phosphatidylinositide phosphatase SAC1	Sacm1l	17.7448	17.4284	17.7284	17.8001	17.5191	17.594	17.7125	17.2984	17.5285	17.4663	16.8346	17.8694	17.4842	17.827	17.2691	17.6779	17.6994	16.8167	17.3196	17.4903	17.3607	17.6212	17.4268	17.6325	17.5769	17.4706	17.5417	17.5464	17.7215	17.3407	17.4266	17.4243	17.7419	17.9205	17.413	17.4738	17.5941	17.4245	17.5356	16.9643	17.435	17.7223	17.1599	17.3542	17.6534	17.6272	17.8173
O70196	Prolyl endopeptidase	Prep	17.08	17.9026	17.8676	18.2249	17.7768	17.6644	17.705	17.3766	17.7382	17.7735	17.3895	17.792	17.4188	17.7757	17.4223	17.7206	17.5928	17.6179	18.0978	17.5941	17.712	17.3023	17.6896	17.1472	17.8493	17.4819	17.6772	17.5	17.552	17.1542	17.8887	17.6872	17.6439	17.893	17.9641	17.7861	17.4482	17.7812	17.5832	17.438	17.3713	17.714	17.2995	17.5806	17.4806	17.6261	17.6041
P62994	Growth factor receptor-bound protein 2	Grb2	18.2772	18.3082	18.501	18.2215	18.6278	18.3952	18.6783	18.5161	18.75	18.0353	18.5588	18.3026	18.0737	18.2791	18.1947	18.2467	18.6227	18.6809	18.3877	18.4611	18.3042	18.5814	18.1283	18.4963	18.3394	18.1158	18.1962	18.5216	18.4503	18.2317	18.5801	18.363	18.4157	18.6458	18.3728	18.192	18.3347	18.2615	18.6039	18.0911	18.2062	18.3308	18.3015	18.5586	18.5454	18.4731	18.5633
Q3B7D0	Oxygen-dependent coproporphyrinogen-III oxidase, mitochondrial	Cpox	16.7981	16.2086	16.9866	15.8942	17.3253	16.2108	17.0146	16.7801	16.6351	16.2601	17.47	16.6235	15.746	16.254	16.5491	17.5587	16.5581	16.2279	16.3307	17.2662	16.2123	16.7864	16.5219	17.0543	16.6315	16.7056	16.7209	16.7357	16.3545	17.0175	16.9953	16.8144	16.4485	16.7743	16.5592	16.1446	16.4635	16.8548	16.1328	17.3137	16.0708	17.1034	17.3779	16.0467	17.3622	16.3777	16.394
Q64537	Calpain small subunit 1	Capns1	18.7705	19.4473	18.928	19.2531	19.234	19.3684	18.8224	18.3593	19.3152	19.7441	18.9975	19.3282	19.2388	18.3091	19.4484	18.5554	18.354	19.2688	19.4883	18.5201	19.0861	18.9867	18.8375	19.4655	19.1404	19.5043	19.6197	19.0118	19.4421	19.2278	19.647	19.6637	19.4482	19.6763	18.7092	19.4911	19.2353	19.441	19.4966	19.7036	18.8821	19.5003	19.4332	18.64	19.3472	19.7487	19.0824
Q505J8	Phenylalanine--tRNA ligase alpha subunit	Farsa	17.9821	18.5975	18.3621	18.6328	18.4231	18.9838	18.3951	19	18.3405	18.3914	18.5588	18.3696	17.8871	18.7107	18.3539	18.9068	18.3513	18.5245	18.1217	18.7403	18.9558	18.9469	18.8469	18.1824	18.3436	18.3826	18.2182	18.6499	18.5522	18.8193	18.641	18.5306	18.3648	18.3627	19.1013	18.4848	18.3284	18.6106	18.2783	18.4055	18.8315	18.0983	18.0685	18.8463	18.7024	18.4449	18.9294
Q5PQJ6	Pyrroline-5-carboxylate reductase 3	Pycr3	18.4536	19.0158	18.8603	19.0077	18.9288	19.2329	18.5415	18.8951	18.877	18.7845	18.7541	19.0372	18.7925	18.6	18.902	18.7077	19.1985	18.8592	18.9311	18.806	19.3051	19.0151	19.1285	18.4052	18.7394	18.6806	18.9315	18.324	18.8469	19.0283	18.9497	19.0509	19.0111	18.7136	19.3856	18.9214	18.6494	18.9793	19.0386	19.0464	18.827	18.4375	19.2358	19.2946	18.8452	18.5579	19.0122
Q5U1X1	Oligoribonuclease, mitochondrial	Rexo2	15.1793	17.149	16.0392	17.388	16.5352	17.1353	16.2935	16.2899	16.8759	17.4903	16.2323	17.3159	17.121	16.6835	16.6226	16.5929	16.5008	17.2353	17.4027	14.9526	17.0953	16.264	17.0757	15.9931	16.4932	17.9663	16.9463	16.1784	16.9255	17.0497	17.7146	17.061	17.2396	16.336	16.6377	16.7872	16.7383	16.2934	17.2704	17.0768	17.0374	16.2	16.5185	17.208	16.4595	17.0786	16.7488
P08503	Medium-chain specific acyl-CoA dehydrogenase, mitochondrial	Acadm	18.1152	17.4417	18.1438	17.3879	16.9816	17.7865	16.641	18.0832	17.8982	16.8347	16.8155	17.0984	17.8182	18.3012	17.8341	17.9766	18.0049	17.7698	16.6627	17.4273	17.7341	17.9716	17.7979	18.4779	18.3869	17.0888	18.3893	16.4468	17.726	17.4743	17.8964	18.1619	17.3366	18.0207	18.0676	18.3746	17.0673	18.1507	18.39	18.4472	17.4613	18.4019	18.6434	17.5796	18.6604	17.0841	17.5875
Q63135	Complement component receptor 1-like protein	Cr1l	17.453	17.7715	17.11	17.4917	17.7214	17.1944	17.5957	16.979	16.9163	17.745	16.9535	17.4744	17.8837	17.4917	17.6479	16.6833	17.5593	17.0281	17.8956	16.6395	17.0747	17.0227	16.985	17.1883	17.2615	17.857	17.9327	17.0546	17.5583	16.814	17.48	17.3204	17.265	17.11	16.6827	17.523	17.6464	17.3807	17.8306	16.6722	17.2297	17.1191	16.9467	17.1523	17.281	17.4511	17.4141
B0BN85	Protein SGT1 homolog	Sugt1	16.9884	15.848	16.4913	16.9189	16.4471	16.8785	17.0816	16.5793	17.0591	16.039	16.843	16.3864	16.8377	15.7313	17.2613	17.2052	16.3755	16.8382	16.3683	16.3113	17.3869	17.1133	17.0626	16.1521	16.5126	15.1806	16.7869	16.9686	16.9533	17.0981	17.0075	16.855	16.8981	16.6168	16.9811	16.959	16.6673	17.0566	16.9592	16.9493	17.3166	16.4461	16.3404	17.5704	17.2452	15.1074	16.5411
P12001	60S ribosomal protein L18	Rpl18	20.8664	21.2525	20.816	21.0137	20.8879	20.8989	21.0965	21.2614	20.7324	20.7122	20.883	20.3621	20.9925	20.8602	21.2493	20.912	20.8019	21.1138	20.2274	20.5187	20.9084	20.8382	20.5537	20.592	20.8307	21.0525	20.6032	20.6543	21.3989	20.7668	20.6883	20.9491	20.8007	20.4895	20.8914	20.6526	20.2734	20.7718	20.5999	21.1619	21.3968	20.3806	20.7745	21.1003	20.8292	20.36	21.0599
O35796	Complement component 1 Q subcomponent-binding protein, mitochondrial	C1qbp	17.5815	16.8318	18.0267	17.965	18.0308	17.9289	18.1096	17.8011	17.6768	17.6136	17.2125	17.8273	17.5488	17.8558	17.4586	18.0374	17.7787	17.0032	17.5101	17.3981	18.0513	18.0483	17.9823	17.5882	17.9603	17.4775	17.429	17.7883	17.4383	17.2034	17.7891	17.5887	17.2829	18.0368	18.1312	17.703	17.7875	17.722	17.3781	17.4531	17.9152	17.2615	17.767	18.1186	17.3052	17.0598	17.6158
Q9JI85	Nucleobindin-2	Nucb2	17.6241	15.3228	18.0181	18.1709	17.5512	18.5873	16.2934	17.9138	18.5627	16.7475	17.8129	15.4234	17.4508	17.7263	18.2293	17.1077	17.7007	16.2275	15.7889	16.0806	17.543	18.6025	18.7943	16.6389	17.4942	16.0805	16.5037	17.7616	18.0873	17.9997	16.8001	17.1906	15.8176	16.8616	17.2747	17.1199	16.7905	17.8565	17.2661	18.2822	18.4506	17.9339	17.4186	16.1923	16.9139	17.2957	16.9865
Q4G075	Leukocyte elastase inhibitor A	Serpinb1a	17.7789	18.3079	17.7062	17.6467	17.9758	17.4702	17.7804	18.1897	17.7374	18.2232	17.5564	18.1295	18.1093	17.1139	17.9953	17.1069	17.9145	18.3672	18.5038	18.3427	17.9013	17.6432	17.8684	18.214	17.4712	18.0675	18.5466	18.1367	17.982	18.5078	18.1498	17.715	17.9394	17.3675	17.6589	18.0625	18.114	17.9261	17.6183	18.2361	17.6691	18.0965	17.9668	17.8823	18.1763	18.2487	17.8058
P30835	ATP-dependent 6-phosphofructokinase, liver type	Pfkl	18.7824	19.5804	19.409	19.7968	19.2125	19.5428	19.4128	19.6986	19.5508	19.512	19.1435	19.753	18.8682	19.3782	19.5572	19.6273	18.9152	19.5718	19.5749	19.0516	19.6015	19.4199	19.411	18.8307	19.4038	19.4727	19.2823	19.2744	19.567	19.4832	19.3625	19.4973	19.6218	19.3214	19.9415	19.4141	19.3192	19.5931	19.0404	19.6237	19.6522	19.2341	19.5136	19.6806	19.4156	20.2308	19.6368
P20280	60S ribosomal protein L21	Rpl21	17.7882	18.4732	18.0505	18.255	17.6823	17.2992	16.8713	18.1183	17.905	18.6864	18.1049	17.8743	18.2397	18.2314	18.2724	18.1306	16.9251	18.618	17.9909	17.4745	17.8189	18.064	17.7979	17.1312	18.098	18.3325	18.4072	17.8975	18.3567	18.7128	18.3695	18.0614	18.0923	17.8977	18.021	18.1725	18.2133	17.8131	18.4816	19.5564	18.3181	16.5791	18.3937	17.6289	18.3841	17.6976	17.6319
P13599	IgG receptor FcRn large subunit p51	Fcgrt	17.4972	17.3102	17.4635	17.4226	17.3341	16.9055	17.0006	16.8733	17.3695	17.3211	17.8499	17.543	17.327	16.8864	17.2414	17.104	17.7962	17.2614	16.9087	17.311	17.0337	17.563	17.5242	17.4547	17.4489	17.2312	17.2827	17.5247	17.2372	16.9677	17.6159	17.9136	17.7589	17.4724	16.6042	17.5025	17.4314	17.0778	17.3838	16.5779	17.3029	17.7934	16.5855	17.1979	16.8902	17.7012	17.3856
P83732	60S ribosomal protein L24	Rpl24	20.4032	20.839	20.4798	20.6557	20.6688	20.6466	20.5512	20.9271	20.5365	20.5709	20.2776	20.4794	20.5053	20.511	20.9957	20.7454	20.1089	21.0881	20.2179	20.3468	20.6518	20.4251	20.5903	20.0881	20.3949	20.9088	20.5346	20.5672	21.1532	20.9497	20.6338	20.6114	20.7873	20.2451	20.8133	20.5441	20.3405	20.97	20.616	21.1328	21.0346	20.2868	20.7553	21.0756	20.9852	20.5329	20.7943
P39032	60S ribosomal protein L36	Rpl36	19.8651	19.6848	19.528	20.0745	19.8127	19.3484	19.6242	20.1759	20.0297	19.3436	19.5188	19.5102	19.2398	19.7974	19.8888	19.9081	19.4605	19.9975	19.2523	19.4833	19.4554	19.5098	19.1539	19.3109	20.3145	19.7163	19.6773	19.4777	20.2065	20.0701	20.0307	20.3361	19.658	20.0988	20.2129	20.0203	19.0204	20.1683	19.6202	20.2678	19.9194	20.1234	20.316	20.115	20.4405	19.6211	20.1769
P62890	60S ribosomal protein L30	Rpl30	20.8507	20.9566	20.8942	20.5537	21.0566	20.5792	20.7626	20.6287	20.3895	20.6116	20.81	20.5244	20.3694	20.443	20.5253	20.6722	20.5214	20.642	20.4026	20.7844	20.373	20.7225	20.2018	20.3868	20.8606	20.4286	20.5205	20.5749	20.7021	20.0936	20.1012	20.5403	20.099	20.4789	20.1975	20.5366	20.4078	20.4702	20.0225	20.6591	20.8153	20.5683	19.8018	20.5161	20.7576	20.3735	20.5873
P11030	Acyl-CoA-binding protein	Dbi	19.4809	20.3035	20.1841	20.1959	20.4737	20.7016	20.1144	20.2821	20.2714	20.2772	20.3606	20.3713	20.4884	20.6643	20.0714	20.2872	20.6131	20.2077	20.446	20.2606	21.0222	20.6576	20.2585	20.0283	20.374	19.9669	20.5634	20.4396	20.154	20.2647	20.3627	20.7466	20.2809	20.504	20.2227	20.5593	20.4543	20.4039	20.5498	20.1518	20.374	20.1096	20.254	20.5266	20.4432	20.4583	20.8309
P11915	Non-specific lipid-transfer protein	Scp2	15.7116	16.5422	16.4703	16.7013	16.4976	16.1558	16.1933	16.512	16.4255	16.7339	14.4118	16.5312	16.2483	16.6894	16.949	16.5789	16.3086	16.7164	16.7345	14.286	16.4633	16.5097	16.6085	15.7425	16.4105	16.5063	17.0354	16.3886	16.627	16.9946	16.5596	16.4546	15.4034	16.5679	16.6998	16.8642	16.8513	16.7909	17.0377	16.8422	16.5212	16.4343	15.4811	16.5352	16.6031	16.1414	16.7554
Q497B0	Omega-amidase NIT2	Nit2	17.0337	17.6914	17.1512	17.3904	17.5958	17.4637	17.1669	17.3962	17.7819	17.5981	17.0952	17.5664	17.8338	17.4355	17.6215	17.1312	17.3848	16.9102	17.7996	16.9243	17.3411	17.2175	17.3888	17.3106	17.1414	17.2774	17.805	17.1502	17.6866	17.0883	17.579	17.2329	17.692	17.4121	17.6996	17.6535	17.6767	17.6922	17.8467	17.4049	17.0376	17.3974	17.4504	17.4113	17.6134	17.7571	17.4679
P35434	ATP synthase subunit delta, mitochondrial	Atp5f1d	18.1151	18.066	17.6682	19.3261	17.22	18.9562	17.6404	18.7068	18.9349	18.6872	17.696	18.9997	18.5927	19.6087	18.7913	19.2648	18.6963	18.2684	17.9244	17.3239	19.5897	18.5791	19.5128	17.8182	17.9657	18.8469	18.6295	17.6559	19.0317	19.0661	19.2552	19.1357	19.1526	18.6106	19.9873	18.6316	18.4731	18.6669	19.132	18.7091	19.6912	17.8867	19.4299	19.9345	18.0885	18.6	19.4825
A4L9P7	Sister chromatid cohesion protein PDS5 homolog A	Pds5a	16.583	16.7418	16.97	17.1891	17.0104	16.781	16.9986	16.9378	16.2453	16.814	17.1053	16.9936	16.4511	17.097	16.6983	16.653	17.1847	16.5585	17.0741	17.0663	16.7851	16.6396	16.564	16.5674	16.9097	16.4176	16.8499	16.9159	16.8269	16.6428	16.7199	16.2561	17.0246	16.8823	16.7857	16.9055	17.0672	16.7135	16.3962	16.2249	16.9819	16.6898	16.7557	16.5823	17.0854	16.9181	16.995
Q62902	Protein ERGIC-53	Lman1	19.0364	16.6153	17.2572	18.3601	17.1275	17.5123	17.525	17.6136	17.1568	18.3774	16.5726	17.9583	18.1392	18.5696	17.2868	17.8005	16.2718	17.4282	15.8514	16.3091	18.6051	17.2241	18.2426	17.825	16.8392	18.1856	16.596	16.5341	16.5723	16.6336	16.5688	17.6434	17.2722	17.1111	18.2498	16.1585	16.421	16.6832	17.2074	16.8341	18.4173	16.9563	18.02	18.4757	17.2481	16.1764	16.9405
Q6AYK6	Calcyclin-binding protein	Cacybp	15.6351	15.5182	16.0281	15.1922	15.4988	15.8108	15.5549	16.2758	15.786	15.0166	15.8067	15.05	14.7222	16.512	15.5716	15.9576	16.0955	17.0906	15.5162	16.4862	15.6273	15.2137	15.6208	16.0737	15.8531	15.8349	16.054	15.9223	14.8265	16.7349	15.7191	16.3973	15.5809	15.3366	16.3722	15.5006	15.1778	15.8075	15.9958	16.0749	15.6086	15.7257	16.7324	16.0003	16.1553	15.8719	16.5546
Q812D1	PC4 and SFRS1-interacting protein	Psip1	18.1918	18.5531	18.4297	18.1706	18.4238	17.8041	18.4263	18.4169	17.6902	18.1563	18.295	18.1748	18.3886	18.7736	18.639	18.4139	18.0811	18.5488	18.1623	18.2187	18.1314	17.8452	17.9837	18.1931	18.1949	19.38	17.9788	18.4944	18.0683	18.4988	18.477	18.1378	18.0583	18.2726	18.5037	18.3868	18.2895	18.2127	18.3599	17.9645	18.7683	18.2277	18.3272	18.1515	18.5634	17.9959	18.0303
P13668	Stathmin	Stmn1	17.7907	18.4377	18.5334	18.5761	18.3512	18.8245	18.4569	18.8344	18.8759	18.6032	18.6258	18.821	18.6534	18.5262	18.863	19.4167	18.5139	18.6628	19.1002	18.7823	18.9837	18.5581	18.7115	17.955	18.307	18.6203	18.7591	18.5663	18.6704	19.0598	19.0334	18.6863	18.4129	18.5494	19.2084	18.7488	18.4699	18.9859	18.9076	18.7591	18.8715	18.4617	18.625	19.4925	18.9531	18.786	19.4554
P42676	Neurolysin, mitochondrial	Nln	17.688	17.5102	17.4177	17.6244	18.0123	17.3487	17.8516	17.1163	16.6484	17.583	17.8707	16.9481	16.2215	16.933	17.0383	17.272	16.7761	17.0749	17.5362	17.6157	17.1627	16.9731	16.7178	17.3404	17.5772	17.6187	17.1086	17.7125	16.723	17.1781	16.738	16.8453	16.8566	17.0075	16.8006	17.261	17.5766	17.2502	17.1834	17.0212	17.4621	17.7494	16.9236	16.0616	17.8036	17.6134	16.7086
P63095	Guanine nucleotide-binding protein G(s) subunit alpha isoforms short	Gnas	17.0589	16.0651	16.9365	16.9635	17.3954	16.243	17.466	16.7173	15.7805	17.2134	17.2956	16.7919	16.481	17.4281	16.389	16.3732	16.8604	17.0007	17.1576	17.4343	15.7199	17.0013	16.8404	16.6133	16.7661	17.0518	15.7542	15.8223	16.9618	16.257	16.4668	15.6706	16.5539	16.542	15.8811	16.6525	17.5651	16.0276	16.622	15.7248	16.9636	16.5704	16.9493	16.603	16.9176	16.9284	16.5355
P80254	D-dopachrome decarboxylase	Ddt	20.0688	19.345	19.8435	19.0505	19.8886	19.1944	19.8346	18.7524	18.5576	19.3326	19.8508	19.1325	19.0681	18.8433	18.6211	19.1564	19.5388	18.5162	19.6774	20.2348	19.2338	19.9088	18.9	20.2019	19.5559	18.6749	19.2285	19.7877	18.5489	18.2918	18.9287	18.964	18.8777	19.4746	18.5589	19.2742	19.5842	18.6495	18.9799	18.3358	18.7609	19.2469	18.5122	18.7646	19.9248	19.0238	18.6362
Q62753	Syntaxin-binding protein 2	Stxbp2	15.6762	15.7105	15.9887	16.4619	15.7473	15.7571	16.4033	15.7745	15.7466	16.6176	15.7066	15.9684	15.9126	15.9734	15.2534	15.7111	16.5111	16.1785	16.4064	15.8264	16.1902	15.97	15.9347	15.5718	15.9741	16.12	16.0247	16.2619	15.718	15.5531	15.9367	15.9227	16.1646	15.8258	15.5057	15.5531	16.2903	15.1696	15.6992	15.6312	16.1001	16.3198	15.7928	15.7642	15.391	15.8129	16.2733
Q5M883	Chloride intracellular channel protein 2	Clic2	16.0378	16.6834	15.9432	16.3654	16.384	16.5866	16.2716	16.0342	16.7191	16.927	16.3219	16.7079	16.7872	16.9095	16.5899	15.7938	16.0755	15.8163	16.7422	16.3751	17.0321	15.7262	16.0085	16.4216	16.4263	16.643	16.5945	16.8395	15.9589	16.7428	16.6066	16.8744	17.1035	16.1133	17.1151	16.9403	16.4777	16.7582	16.6189	16.4932	15.796	16.7344	16.0689	15.5515	16.3861	17.2519	16.3397
P83868	Prostaglandin E synthase 3	Ptges3	19.2213	18.5755	19.0156	18.0784	19.2877	18.1525	19.0146	18.4319	17.6102	18.3641	19.1636	18.3002	18.3142	17.9698	18.3385	17.8134	18.7583	18.0449	18.8828	19.3317	17.8933	18.619	18.0494	19.3722	18.8422	18.0926	18.4463	19.0949	17.7729	17.7352	17.7203	17.5115	17.521	18.2716	17.2235	18.6099	18.6399	18.1499	18.1239	17.6822	17.9413	18.8348	17.2482	17.724	19.2202	18.2112	17.4545
Q6AXQ0	SUMO-activating enzyme subunit 1	Sae1	17.7947	18.474	17.941	18.6885	17.7702	18.7115	18.0971	17.8811	18.2956	18.4595	17.936	18.4961	18.3694	18.5283	18.3382	17.8162	17.8435	17.3655	18.5122	18.6266	17.9734	17.9967	18.3116	18.3316	18.2724	17.8382	18.2143	17.972	18.0032	17.9449	18.2862	18.5051	17.8095	18.3025	17.7946	18.5991	18.3695	18.1346	18.1728	17.636	18.4128	17.9735	18.3101	18.6704	18.1398	18.073	18.526
P18445	60S ribosomal protein L27a	Rpl27a	18.2228	18.1992	19.2124	18.3012	19.0986	18.4894	19.2439	19.116	18.0552	18.5655	18.1441	17.0603	17.9871	18.7205	19.0765	18.9586	17.6543	19.1658	17.9458	18.7951	17.7425	18.2817	18.1166	18.3211	17.8793	18.1376	18.8826	18.243	19.0878	18.8771	18.3319	18.062	17.9351	18.2916	17.6546	18.0086	18.4297	18.9004	17.4026	19.1494	18.1562	18.3521	17.0922	17.6356	19.6391	18.2269	18.5818
Q64244	ADP-ribosyl cyclase/cyclic ADP-ribose hydrolase 1	Cd38	17.5431	16.5846	16.9924	16.3895	16.4706	16.4164	16.5215	15.5954	16.2485	16.911	17.2905	16.2551	16.2004	15.8697	15.9488	14.6818	16.7495	16.3493	17.081	17.1009	15.8951	16.2127	15.4877	17.9202	17.3812	16.6274	17.1767	17.3059	15.7965	16.5411	16.3823	16.2945	15.8616	17.0028	15.8726	16.5452	16.8394	15.1393	15.4266	16.3016	15.5812	17.5826	17.0268	15.7904	16.7305	16.5788	15.9166
P41498	Low molecular weight phosphotyrosine protein phosphatase	Acp1	18.8954	18.6696	18.4595	17.9741	18.0336	18.7892	17.8059	18.7122	18.5291	18.1549	18.048	17.4506	18.0715	17.9528	18.8121	18.342	18.1709	17.9211	18.55	18.1939	18.5357	18.1749	18.5287	19.3597	18.3327	18.0587	18.5153	17.9295	17.3998	18.1407	18.6716	18.3863	18.2884	18.2093	17.4149	18.9508	18.3262	18.5631	18.8452	18.6805	17.1785	18.8297	18.5729	18.6494	18.9554	18.3778	18.469
Q920P0	L-xylulose reductase	Dcxr	18.1386	18.1654	17.983	18.1199	18.1295	18.0986	18.1776	17.6984	18.3815	18.2163	18.0575	17.9742	18.345	18.0089	18.0494	17.9035	18.0991	17.7413	18.1536	18.1985	17.8388	17.8807	18.3622	18.4832	17.6913	18.0275	18.1336	18.187	17.9364	17.43	18.2812	18.3735	17.9722	17.555	18.4073	17.961	18.0365	17.8709	18.1285	18.1344	17.7271	17.9616	18.3452	18.2935	18.4541	17.9308	17.9155
P17955	Nuclear pore glycoprotein p62	Nup62	17.5352	17.8499	17.5582	18.1937	17.7265	17.8171	17.5396	18.0831	17.8343	18.0451	17.2214	17.9728	18.1164	18.5522	18.1617	18.0062	17.614	17.8853	17.8508	17.3823	18.1486	17.7133	17.9451	17.6638	17.3784	18.0917	18.0546	17.4688	18.1725	18.2298	17.937	17.6404	18.1247	17.6266	18.1853	17.806	17.6568	17.9212	17.9847	18.081	18.1778	17.6745	18.1435	18.2385	17.8941	17.7275	18.2858
P15651	Short-chain specific acyl-CoA dehydrogenase, mitochondrial	Acads	17.1071	17.6746	16.9414	16.7317	16.9707	16.8426	17.0431	15.9416	17.6893	17.0173	16.8605	16.8811	17.4445	16.3435	17.233	16.2379	15.966	16.6439	17.5524	17.0101	16.9045	16.6643	16.1093	17.5297	17.4334	16.7445	17.3398	17.7042	17.1329	17.1546	16.1716	16.4294	17.1164	17.269	17.2554	16.9522	17.1791	16.7315	17.0209	17.7694	16.457	17.6126	16.6068	17.2544	17.3422	17.4113	16.5537
P24050	40S ribosomal protein S5	Rps5	20.601	20.2633	20.3967	19.9802	20.4591	19.9711	20.5274	20.2335	19.846	20.1118	20.5542	19.824	19.8855	19.5831	20.0226	19.9378	19.9928	19.9673	19.9531	20.7979	19.6495	20.3671	19.6387	20.5105	20.1656	19.8948	19.8996	20.4693	20.1416	19.3248	19.4417	19.9038	19.6887	20.2099	19.4587	19.7874	19.8487	19.7599	19.4535	19.5822	20.2122	20.1046	19.0658	19.8031	20.3981	19.8224	20.0383
P27321	Calpastatin	Cast	15.9584	13.9688	15.5829	13.9432	14.6278	13.9011	15.6146	14.8518	13.039	13.5746	15.1781	14.4903	14.3301	13.4265	13.3876	13.8192	14.4117	13.311	14.1417	15.9091	14.5583	15.5315	15.0072	15.0597	15.0497	13.3105	12.8022	15.621	13.7698	14.9023	13.275	13.5207	13.6591	14.3008	13.4198	12.1746	14.4035	13.0396	12.9753	12.6524	13.4506	14.659	12.6458	12.0789	15.9339	14.2537	13.0394
Q9EPB1	Dipeptidyl peptidase 2	Dpp7	17.2037	17.3406	17.1064	17.3878	16.8462	17.2296	17.2941	17.1097	17.0801	17.2954	17.4251	17.3673	16.4777	17.3688	17.3565	17.2865	17.6054	17.5878	16.6518	16.7923	17.2851	17.4227	17.479	16.7353	17.1826	17.0845	17.2203	17.4425	17.2795	17.761	17.4441	17.8159	17.5827	17.2156	17.4782	17.2185	17.5482	17.224	17.1812	17.4216	17.3419	17.2668	17.0589	17.8354	16.9908	17.5998	17.4435
D4ABY2	Coatomer subunit gamma-2	Copg2	16.7352	16.2265	16.8017	17.2358	16.2371	16.8916	16.3703	16.5956	16.6156	16.3211	16.4883	16.4507	16.7406	16.7543	16.1148	16.843	16.963	16.8606	16.3173	16.2631	17.0096	16.7448	16.8601	16.1752	16.2992	16.5208	16.2523	16.4132	16.6461	16.8511	16.4423	16.6121	16.531	16.5127	17.1289	16.1519	16.6666	16.4264	16.6993	16.4626	16.7872	16.4412	16.3659	17.0988	16.3917	16.2639	16.7527
Q5XIM7	Lysine--tRNA ligase	Kars	18.4688	18.5178	18.4546	18.2985	18.6633	18.4091	18.3827	18.6019	18.112	18.1602	18.6348	17.8614	18.3185	17.6741	18.2832	18.477	18.297	18.5256	18.0584	18.5693	18.1541	18.4505	17.6939	18.6902	18.5842	18.031	18.3234	18.3125	18.4022	18.4806	17.5923	18.3019	18.2333	18.3473	18.334	18.0796	17.9265	18.536	18.1777	18.5365	18.2084	18.1854	17.8173	18.1028	18.4554	18.2131	18.3853
P54645	5'-AMP-activated protein kinase catalytic subunit alpha-1	Prkaa1	16.2437	16.4149	16.6942	16.9282	16.8181	16.9366	16.9396	16.9026	17.0349	16.8003	16.2759	16.9796	16.7695	16.466	16.6004	16.5947	16.9074	16.4619	16.3279	16.6323	16.7082	16.4856	16.9711	16.4303	16.6829	16.4242	16.7666	16.4697	16.6523	16.8339	17.2146	16.7368	16.8827	16.3634	17.0197	17.1067	16.5905	17.117	16.7071	16.7472	16.9606	16.9241	16.8849	17.1861	17.0036	16.5586	16.9355
A0JPM9	Eukaryotic translation initiation factor 3 subunit J	Eif3j	19.7395	19.3486	18.9435	18.7179	19.7482	18.3003	18.706	18.2099	18.0567	18.391	18.8984	17.3928	19.3872	19.2929	17.3864	18.7958	19.7303	18.063	18.0188	17.7035	19.6215	20.0359	19.6689	19.8104	19.8643	16.8064	19.3547	17.3725	17.507	19.1037	18.2232	17.1403	19.0354	18.9967	19.248	18.0641	18.0689	19.5437	17.9954	19.2102	18.2151	20.2484	18.1036	19.7562	17.6938	17.0413	17.72
D3ZLZ7	Inosine-5'-monophosphate dehydrogenase 1	Impdh1	15.9758	15.9915	15.6395	16.1665	16.231	15.3343	16.1131	15.5805	15.3379	15.2478	16.4683	15.8761	16.2352	14.6874	14.8647	15.4701	15.8476	15.705	15.6354	16.5442	14.6586	15.8615	15.6152	16.1956	16.3285	15.0073	14.957	16.4708	14.423	15.4642	14.6219	15.4346	15.3222	16.8285	15.2369	16.3769	16.0162	15.4382	15.8574	14.928	15.4953	16.4291	14.459	15.4615	15.448	15.4953	14.5511
Q2TL32	E3 ubiquitin-protein ligase UBR4	Ubr4	15.1302	14.6025	15.2529	15.8965	15.3062	15.9035	15.1057	16.0365	16.355	15.2575	15.6962	15.9081	15.2713	16.1707	14.5646	16.677	15.5431	15.9515	15.2242	15.684	15.945	16.7231	16.5636	15.4014	15.9224	14.3924	15.873	15.4906	16.2638	15.2483	15.4567	16.0814	15.3438	15.3067	16.116	15.6681	15.3192	16.1486	15.9172	16.1194	15.1304	16.2029	15.5656	15.9354	14.478	15.3293	16.0394
Q9JHY2	Sideroflexin-3	Sfxn3	16.5756	17.0316	16.9591	16.8698	16.7147	16.8278	17.0747	17.643	16.9445	16.612	16.4793	16.8139	17.987	17.9566	16.8517	18.423	17.5615	17.3929	16.8446	17.4893	16.9625	17.086	17.173	17.2844	16.8746	16.9926	16.6168	16.8727	17.3586	17.2175	16.6856	17.2659	16.7715	16.8853	17.5893	17.6837	16.3569	17.1944	17.3092	17.0172	17.1504	17.6109	17.7767	17.3827	17.0831	17.0255	17.1753
Q6AZ50	Ubiquitin-like-conjugating enzyme ATG3	Atg3	14.3058	15.7299	15.1205	16.4258	15.2918	14.4848	14.5443	16.3834	16.8048	15.7187	14.4907	16.3132	13.5618	15.1847	16.4161	17.3566	15.6433	14.5208	14.901	13.308	16.6205	15.8872	16.8474	13.9852	14.9662	16.1602	15.5902	16.1115	16.7811	17.1056	16.5511	16.077	17.0902	15.7462	17.6536	15.5489	15.1934	16.2672	16.0154	17.2447	16.6136	15.7858	17.1061	17.2476	16.5464	16.2748	17.1479
Q5U2Q7	Eukaryotic peptide chain release factor subunit 1	Etf1	18.221	18.405	18.5369	18.02	18.4909	18.4672	18.624	17.8135	18.5313	18.8053	18.0811	18.2165	18.5434	17.5582	18.3343	18.1422	17.8283	18.031	18.9339	17.842	18.5828	18.1986	17.8796	18.3051	18.3546	18.7532	18.7166	18.3311	18.3267	17.3048	17.9577	17.2541	17.118	18.2651	17.1267	18.4094	18.3936	18.1558	18.3933	17.7989	18.4402	18.0834	16.9281	17.8953	18.2971	18.4811	17.7136
Q920A6	Retinoid-inducible serine carboxypeptidase	Scpep1	19.4134	18.7028	19.4136	18.5927	19.0081	18.3584	18.8654	18.6509	18.0723	18.7185	19.4405	18.5542	18.4371	18.2626	18.6848	17.944	18.8761	17.9527	18.7983	20.2372	17.8833	18.8703	18.6051	19.9005	19.1275	18.2787	18.591	19.5775	17.9283	18.2789	18.1828	18.4365	18.1354	18.7893	18.0321	18.4283	18.5936	18.2376	18.2091	18.2819	18.1215	19.3297	18.1691	18.5685	18.7717	18.8888	18.368
P62752	60S ribosomal protein L23a	Rpl23a	18.0761	17.3873	17.4708	17.5283	17.9096	17.011	17.4882	17.6068	17.1215	17.1484	17.7819	17.2917	17.3805	16.7299	17.5827	17.4409	16.8473	17.4037	17.0075	18.2434	17.5397	17.2141	17.533	18.1465	17.096	17.4396	17.3094	17.5198	17.7217	17.5377	16.9161	16.7011	17.1513	16.5908	17.2013	17.1	17.1635	17.4262	17.1818	17.2902	17.6762	16.6739	17.3081	17.6133	17.7661	17.0454	17.304
D3ZD05	KN motif and ankyrin repeat domain-containing protein 2	Kank2	17.1781	17.1283	16.8361	17.7138	16.8257	16.9417	16.7864	17.4377	17.5696	17.0233	17.0332	17.4277	17.4452	18.3034	16.8005	17.9153	17.4986	17.4454	16.4985	16.9951	17.4376	16.9219	17.78	17.1004	16.9544	17.2587	17.357	17.115	17.4862	18.1114	17.4225	17.7913	17.9847	17.4804	18.0492	17.4396	17.6795	17.1755	17.622	18.1335	17.6773	17.2359	17.4889	17.3529	17.0789	17.5797	17.5976
O08984	Delta(14)-sterol reductase LBR	Lbr	19.5897	17.0992	18.9142	16.87	18.7393	16.6182	18.8584	17.3888	16.5638	17.0213	18.6679	17.0106	16.9372	17.2711	16.4844	16.7502	17.7061	17.3059	17.5433	19.1829	16.8033	18.061	16.4717	19.4324	18.371	16.8918	16.8523	19.0694	17.141	17.4101	16.7556	16.9011	16.3664	18.3111	17.2532	17.3339	17.4873	17.0741	17.1783	17.0423	16.6553	18.7599	17.6651	16.9104	18.7786	16.829	16.8179
P51882	T-cell surface glycoprotein CD5	Cd5	19.0753	19.344	19.4976	19.793	19.3584	19.2239	19.4398	19.723	19.2352	19.1357	19.2228	19.7313	19.4862	20.0457	19.7134	19.883	19.7006	19.8546	19.8007	19.4736	19.6557	19.4122	19.5472	19.2648	19.4604	19.4165	19.2886	19.6225	20.0283	19.8387	19.6391	19.3781	19.6176	19.5041	20.1564	19.7357	19.7248	19.8554	19.6392	19.833	19.8568	18.9719	19.6241	20.1128	20.1784	18.9114	19.5773
Q6P7Q4	Lactoylglutathione lyase	Glo1	19.8262	18.9447	19.092	18.7708	19.3367	18.5541	19.1159	19.0969	18.7897	18.8944	19.4247	19.1521	18.5122	18.2759	18.7785	18.6887	18.9014	18.7293	19.001	19.642	18.8307	19.1008	18.8322	19.8117	18.7785	18.6494	18.7838	19.3951	18.4208	18.754	18.5503	18.5369	18.8955	18.8176	18.704	18.9891	18.9438	18.5764	18.2954	18.5363	18.5171	18.6727	18.6526	18.8866	19.5665	19.2732	18.7588
P00173	Cytochrome b5	Cyb5a	17.9849	17.0501	17.7843	17.0278	17.5906	16.4578	17.9316	17.3002	16.5754	16.9918	17.8247	17.2348	16.7896	17.3357	16.6215	17.0345	17.2905	17.2415	16.9297	18.013	16.6066	17.7438	16.5989	17.7577	17.6774	16.8621	17.1005	17.9586	17.1288	17.4162	16.9816	16.6383	16.312	17.6333	16.6794	17.1619	17.17	16.9546	17.0521	16.7603	16.8618	17.8388	16.8185	16.6765	18.0363	16.7713	16.6539
Q62785	28 kDa heat- and acid-stable phosphoprotein	Pdap1	17.2695	16.8434	16.8267	17.3544	17.1277	17.1341	17.0677	17.572	16.6809	16.4864	17.1598	16.8415	17.2871	17.0615	17.0249	17.6722	17.2769	17.1114	16.3846	17.3904	17.0828	16.924	16.7842	17.0342	16.5085	16.7844	16.7231	16.9159	17.1867	17.4686	17.3854	16.9858	17.3029	17.0304	17.8924	16.7137	16.7995	17.2041	17.105	17.4032	17.4484	16.837	17.8142	17.3067	17.0962	16.562	17.4881
Q5U2R0	Methionine adenosyltransferase 2 subunit beta	Mat2b	17.16	17.4026	17.8375	17.4135	17.9054	17.3737	17.6994	17.2305	17.4432	17.3271	17.6423	17.726	17.4179	17.3086	17.2931	17.0385	17.695	16.8797	17.5964	18.1619	17.3898	17.7225	17.3579	17.6541	17.6818	16.5083	17.6126	17.8656	17.2562	17.6216	17.4342	17.4406	17.0982	17.5458	17.686	17.616	17.7793	17.2684	17.0992	17.6256	17.1972	17.5399	17.2396	17.2979	18.0537	16.7269	17.3214
D3ZBP4	[F-actin]-monooxygenase MICAL1	Mical1	17.0719	17.4144	16.6518	17.3977	17.2342	17.4955	17.2291	17.6382	17.3639	17.3311	17.0257	17.4228	17.3552	17.2019	17.358	17.139	17.2037	17.5727	17.4316	17.0969	17.5094	17.074	17.4153	17.2928	17.0014	17.5063	17.4667	17.3193	17.7917	17.7139	17.6501	17.4399	17.6623	17.4157	17.512	17.3212	17.2206	17.7284	17.9384	17.7405	17.3652	16.7841	17.6426	17.476	17.3024	17.4401	17.8082
M0RC99	Ras-related protein Rab-5A	Rab5a	17.3792	18.021	17.9435	18.0424	17.4431	17.9315	17.683	16.9772	18.2063	18.3013	17.185	17.3094	17.9079	18.2915	17.7469	17.7765	17.6122	17.9533	17.9738	17.1229	18.0917	17.7804	18.3919	17.256	17.8298	18.249	18.077	17.6199	17.8705	18.169	18.1803	18.2388	18.4016	17.7875	18.1104	17.7526	17.7899	17.5622	18.3386	18.0216	18.0697	17.7796	17.9236	18.1142	17.1784	18.232	18.1203
P11517	Hemoglobin subunit beta-2	NA	19.5657	19.0768	20.1247	19.9715	19.7873	19.0733	20.2343	19.1323	20.3229	18.6373	18.7285	20.3014	19.1775	19.1	18.6451	19.4129	18.8194	19.5437	20.5771	19.4108	18.4797	19.4123	18.5842	20.4105	19.2861	19.2601	18.7093	19.0096	19.352	18.5188	18.4604	19.4166	20.146	18.4513	19.489	18.4592	18.9261	19.5527	18.9192	19.0406	19.1921	20.676	18.1707	19.8124	19.6815	21.6208	18.4121
Q4KM49	Tyrosine--tRNA ligase, cytoplasmic	Yars	16.067	16.3455	16.6953	15.6199	16.546	16.2376	17.098	17.1778	15.5813	17.1491	15.7922	16.6225	16.6256	16.5301	17.1703	16.9402	15.9099	16.3018	15.7548	16.1276	15.7426	17.0898	16.8455	15.6411	16.1237	15.8404	15.3436	17.0167	15.6067	16.8479	17.0578	16.8622	17.0554	15.9592	16.7045	17.3056	15.9549	17.3099	16.2524	16.7616	15.2272	16.1828	16.1459	16.1401	15.5859	16.2992	17.0946
Q62952	Dihydropyrimidinase-related protein 3	Dpysl3	16.6893	16.6478	15.6701	15.6434	17.0519	16.5636	16.9154	17.3822	17.1117	16.9113	16.7533	16.5857	16.9863	16.885	17.4396	16.4641	16.6908	15.7717	16.8554	16.8702	17.0839	16.4803	17.0571	16.1486	15.6686	17.141	16.8367	16.7213	16.6855	16.6293	16.3336	16.7873	15.8055	16.3693	16.0245	16.5096	17.1661	17.2478	17.2015	16.9563	17.3146	15.6825	16.5096	15.5689	17.2621	17.2529	17.4333
P10888	Cytochrome c oxidase subunit 4 isoform 1, mitochondrial	Cox4i1	18.7671	18.2255	18.3203	17.9694	18.2803	18.0131	18.4841	18.8908	18.5919	18.0277	18.4829	18.1391	18.1587	18.2452	18.4592	18.4601	18.1232	18.5437	17.3286	18.4639	18.3207	18.4609	17.5655	18.2482	18.2851	18.0966	17.8366	18.2258	18.8227	18.6482	17.1675	18.201	17.0658	18.3129	18.8218	18.0858	17.8477	18.5306	18.1313	18.8575	18.5988	17.8929	17.8416	18.6551	18.6276	17.7601	18.2746
P05369	Farnesyl pyrophosphate synthase	Fdps	16.6188	17.6437	17.2546	17.4739	16.8619	17.8761	17.3655	17.5308	17.9471	17.8384	17.2175	17.8487	17.1972	17.9167	17.5229	17.271	17.2252	17.1285	17.7613	16.5505	17.876	17.4765	17.4165	17.1804	17.034	17.5953	16.9763	17.2044	17.5764	17.5808	17.9466	17.7638	17.6771	17.4054	17.4875	17.3927	17.6858	17.6167	17.8841	16.7365	17.4632	17.163	17.973	17.5572	16.1999	17.1371	17.6023
Q9Z0W5	Protein kinase C and casein kinase substrate in neurons protein 1	Pacsin1	13.597	11.8137	13.0721	11.7175	13.1574	11.6237	13.3151	13.3883	12.4856	11.1627	12.9603	11.4868	11.6126	11.151	12.3155	10.8363	12.4821	10.7276	11.8797	12.9002	12.0742	13.282	12.5889	13.1064	12.0607	12.4245	11.2596	13.0673	12.2056	11.9393	11.8602	11.0206	11.0204	12.9452	9.43992	11.7747	10.2989	11.391	12.6027	11.1756	12.2397	11.4608	13.0154	11.3346	13.7136	12.524	12.1561
Q4QQW4	Histone deacetylase 1	Hdac1	19.0899	18.6279	18.7876	18.382	18.913	18.0714	18.8632	18.5216	18.2549	18.633	18.9453	18.5516	19.1562	19.1659	18.2191	18.0689	19.465	18.6669	18.6187	18.8594	17.921	18.4453	18.0926	19.3534	18.9232	18.5775	18.7796	18.9932	18.4215	18.0489	18.4124	18.5122	18.0764	18.8207	18.5849	18.6646	18.8095	18.3626	18.3178	18.7239	18.109	19.0137	19.3642	17.734	18.7646	18.4887	18.2267
Q01621	Proto-oncogene tyrosine-protein kinase LCK	Lck	18.1628	18.3669	18.3755	18.518	18.5446	18.196	18.2438	18.4576	17.9086	18.1881	18.2663	18.5628	18.3762	18.5894	18.6151	18.1757	18.299	18.3776	19.0101	18.4911	18.4021	18.067	18.3286	18.4262	18.4217	18.3167	18.2611	18.4865	18.5952	18.3377	18.2066	18.2109	17.8653	17.9859	18.5061	18.4265	18.7111	18.3888	18.3519	18.2073	18.5206	17.4842	17.9298	18.4589	18.6833	17.8701	18.0613
P18298	S-adenosylmethionine synthase isoform type-2	Mat2a	19.0788	19.3709	18.3707	18.5644	18.7069	18.9599	18.8532	19.2062	18.9295	19.09	19.2709	18.9744	18.9502	18.9285	19.3512	18.9957	18.882	18.8911	19.107	19.2104	19.0805	18.5702	19.0688	18.9265	18.4812	18.8884	18.5735	19.1906	19.1853	19.2575	18.8125	18.8995	18.8785	18.737	19.0574	19.1044	19.2971	19.0034	18.907	19.0556	19.1287	17.9601	18.9542	19.3326	18.8	19.0639	18.9895
P62853	40S ribosomal protein S25	Rps25	19.4276	19.7728	19.5857	19.5973	19.0466	19.4175	19.3929	19.8085	19.2678	19.5312	19.4959	19.4411	19.264	19.2544	19.7612	19.8177	19.2578	19.7838	19.092	19.5977	19.1905	19.3319	19.3251	19.2064	19.604	19.4455	19.4091	19.0793	19.6459	19.5077	19.1585	19.5558	19.4884	19.3991	19.594	19.4759	19.3116	19.6275	19.37	20.0778	19.7062	19.5425	19.3076	19.6722	19.764	19.3105	19.0378
F1LNI5	Protein phosphatase 1G	Ppm1g	17.443	18.4529	18.2383	18.6419	18.2137	18.8613	18.1309	18.5995	18.7342	18.2495	18.4158	18.5985	18.2598	18.6348	18.7565	18.873	18.1739	18.7513	18.4775	18.158	18.7487	18.4599	18.8748	17.4142	18.2115	18.4242	18.4251	18.3233	18.5781	19.052	18.7684	18.5259	18.6257	18.0099	18.6199	18.5326	18.448	18.8014	18.4566	19.0131	18.7597	18.053	18.6712	18.9517	18.4058	18.5202	18.7857
P23711	Heme oxygenase 2	Hmox2	13.0635	14.2178	14.521	14.1038	12.4906	14.2291	13.6756	13.9069	14.1551	14.1749	14.1918	13.3817	13.0338	14.5692	12.7447	15.5531	13.1426	13.9052	14.576	14.0306	11.9367	12.5785	13.4376	13.8719	13.2999	14.1354	14.5157	14.0232	13.9667	13.3036	12.5115	13.9727	13.7971	14.6847	13.5088	12.1291	14.4348	13.0819	12.957	12.3909	15.3936	12.5687	13.9036	11.5675	12.8917	12.5217	14.6246
Q5XIG6	N-acetylgalactosamine kinase	Galk2	16.9348	17.9326	17.7509	17.8621	17.8389	18.2002	17.1136	17.0846	17.6005	18.0415	17.9706	17.8978	17.5965	17.0157	17.2558	16.8758	17.2978	17.0473	18.3865	17.9449	17.8953	17.7254	17.374	17.2549	17.3502	17.3393	17.5134	17.9961	17.0994	17.2264	17.6384	17.7547	17.4285	17.4976	16.771	17.7511	18.0606	16.6449	17.5005	17.4183	17.2534	16.9566	16.6309	17.3826	16.7853	17.806	17.5337
Q9ES40	PRA1 family protein 3	Arl6ip5	19.2764	17.7878	18.6334	17.6437	18.4626	17.6434	18.4967	17.7585	17.4318	17.9219	18.8754	17.6693	17.3113	17.4032	17.5787	17.4546	18.1811	17.5438	17.9698	19.3941	17.36	18.2253	17.2498	19.3463	18.1729	17.858	18.0738	18.8979	17.3959	17.4056	17.6121	17.3005	17.4822	18.5875	16.7198	18.0262	17.9727	17.8174	17.6407	17.3688	17.4722	18.8273	17.6016	17.3495	18.565	17.8586	17.5825
P04904	Glutathione S-transferase alpha-3	Gsta3	15.1005	16.1021	13.874	15.4419	13.4603	15.2344	14.2525	15.2267	16.2721	16.8373	15.3086	16.8762	16.071	15.1177	14.8588	13.8763	15.9087	15.662	13.8048	15.1529	14.7209	14.3435	14.5571	17.3151	15.8952	15.1057	14.8983	13.9387	14.832	15.6447	15.8982	15.0094	14.675	15.1591	14.5622	15.4337	16.7354	15.5457	14.9287	15.4844	14.2748	15.6035	15.8707	14.1226	14.4681	15.3683	16.2287
B5DF89	Cullin-3	Cul3	16.5107	16.6154	16.6539	17.0753	16.5718	16.7672	16.7795	16.9127	17.0427	17.4661	17.031	16.9856	16.7301	16.2932	16.6492	16.384	16.2898	17.8085	16.39	16.5381	16.664	16.274	16.5247	17.5579	16.6938	16.992	16.942	16.5642	17.2271	17.1775	16.7239	16.9999	16.7344	17.1364	17.0105	16.9011	16.3817	17.3039	17.5306	17.6536	16.9014	16.7344	16.5716	16.5089	16.6863	17.2417	17.0104
Q63531	Ribosomal protein S6 kinase alpha-1	Rps6ka1	15.8635	16.7525	16.0974	16.5623	16.3262	16.5421	16.0553	15.9623	16.5949	16.9061	16.0548	16.4854	16.9753	15.9579	16.6548	15.9844	16.1576	16.4836	17.0419	15.843	16.8324	16.2592	16.0777	16.0128	15.8172	16.5684	16.2005	16.2948	16.4515	16.578	16.1657	16.513	16.6466	15.8355	15.651	16.075	16.2629	16.7306	16.5443	16.3555	16.1919	15.7581	15.4434	16.5611	16.735	16.5695	16.5386
P81155	Voltage-dependent anion-selective channel protein 2	Vdac2	16.8089	15.5522	16.3382	15.6658	16.3638	15.0069	16.5887	15.2711	15.4696	15.9223	15.5537	15.7975	14.8733	14.9192	15.5333	15.2257	15.8666	14.8422	15.4101	15.947	15.3758	16.3119	14.5129	16.7322	16.449	15.3348	16.0531	15.7952	15.6843	15.3096	15.3458	15.9481	14.6734	16.0883	15.0086	15.3264	15.3428	15.7064	15.668	14.7667	15.4326	16.4298	14.7475	13.9741	16.4755	15.5192	15.2704
G3V7P1	Syntaxin-12	Stx12	14.6711	13.4151	15.2117	13.3366	13.2427	10.9974	13.6957	11.8375	12.5343	14.0733	15.0715	13.1181	11.654	12.5912	12.6447	12.0475	13.9684	11.6968	14.0012	15.1391	10.8492	14.0989	12.8472	14.8282	14.5018	13.7251	13.7621	15.8616	12.3384	13.0268	11.7213	10.5462	13.4674	13.4385	11.515	12.7362	13.4014	10.598	12.9179	12.6544	12.4635	15.0819	11.9142	11.3779	12.714	13.0251	10.9442
Q4VSI4	Ubiquitin carboxyl-terminal hydrolase 7	Usp7	17.3843	16.647	17.5426	17.1802	17.4333	17.0179	17.5678	16.6383	17.1251	17.0523	17.3282	17.1881	17.2191	16.7302	16.7178	16.6795	17.1798	16.7783	17.1434	17.5958	17.0278	17.294	16.7452	17.2167	17.34	16.9893	16.7633	17.2989	16.646	16.0195	16.7601	17.1449	16.4648	17.2756	16.2419	16.7131	17.1441	16.2983	16.4893	16.7457	17.1059	17.1367	16.2821	16.2998	16.8399	16.9614	16.6469
P30713	Glutathione S-transferase theta-2	Gstt2	17.9083	17.1334	17.4824	17.1272	17.0777	16.9494	16.7338	17.2757	17.306	16.8311	17.5599	16.6627	17.3242	17.0495	16.8899	17.5526	17.058	16.6675	16.8292	16.7731	16.8617	17.1336	17.1917	18.2166	17.7683	16.3859	17.3139	16.4492	16.9338	16.5422	16.8654	17.6987	17.2277	17.5841	17.4467	17.5415	17.0232	17.3454	17.2538	17.4585	16.8093	17.6519	17.7292	16.362	18.064	16.872	16.529
O09175	Aminopeptidase B	Rnpep	16.1809	15.4486	15.6229	15.9948	15.5583	15.1824	15.4968	15.0319	15.6965	16.1856	15.0258	15.9453	15.7859	15.7482	14.6621	15.9548	15.3396	15.507	16.0644	15.7922	15.7436	13.1524	15.9053	16.3251	15.9738	15.4157	16.3618	15.4517	15.2085	13.0796	16.0565	15.9094	15.0301	14.7937	16.5565	15.6264	15.9919	14.3116	15.8323	16.1743	15.2766	15.9531	16.264	15.1892	15.5017	15.6182	15.4766
Q64620	Serine/threonine-protein phosphatase 6 catalytic subunit	Ppp6c	16.5216	16.0227	16.7849	16.8008	15.9442	16.5469	15.7939	16.8116	15.9631	16.5297	16.2451	16.0312	16.8154	16.3478	16.1657	16.85	16.8653	17.3562	16.3801	15.7662	16.6285	16.4135	16.7645	17.2793	16.4592	16.3411	16.1202	16.1633	16.2644	15.9932	16.5684	16.7011	17.1932	17.0299	16.6906	16.5487	16.4539	15.9938	16.5266	16.8954	16.2348	17.1462	16.6799	16.6921	15.5426	16.1597	16.4335
Q3KRF1	Sp110 nuclear body protein	Sp110	17.5051	17.616	17.2284	18.2245	17.6849	17.9507	17.7151	17.7305	18.1263	17.7157	16.7431	17.8765	17.9557	18.4011	17.783	17.2021	17.3318	17.037	17.7582	16.8587	18.0628	16.9965	17.7912	17.2284	17.6346	18.3348	17.9263	17.4711	18.3592	17.62	18.0977	17.1894	18.1161	17.7946	18.0841	17.6479	17.7877	18.1212	18.0007	17.2482	18.0777	17.4356	18.1036	18.39	17.5094	17.6228	18.4273
Q6P7P5	Basic leucine zipper and W2 domain-containing protein 1	Bzw1	17.706	15.2551	16.623	16.1207	16.4246	15.7762	16.0894	14.6934	15.2946	16.0258	16.6302	15.9227	15.2909	15.3059	14.7648	14.7551	16.3924	15.4675	16.0915	17.0184	15.6412	16.1155	14.9698	17.6176	16.0019	15.4911	15.9108	17.1213	15.3229	14.5328	15.3402	15.6313	15.6207	16.5088	15.1705	15.3554	15.6321	14.5748	15.4815	14.9454	15.2812	16.2073	15.0176	14.3874	16.1233	15.4306	15.4686
P11762	Galectin-1	Lgals1	20.2778	20.1633	20.6949	20.7431	20.446	20.3557	21.1652	21.0608	21.0963	21.2058	20.2902	20.9708	20.4489	21.2902	20.7837	20.7109	21.0579	20.893	20.8979	20.6914	21.3923	20.5852	20.7799	20.158	20.3658	20.9072	20.4765	20.6767	20.6053	20.9335	20.5957	21.0043	21.1977	20.8523	21.813	20.8278	20.5669	20.4293	21.0552	20.3751	21.0939	20.2212	20.9712	21.1918	21.1231	21.0763	21.3774
B0BNE5	S-formylglutathione hydrolase	Esd	18.0684	18.3617	17.7493	17.4347	18.2217	17.0288	18.2078	17.2136	17.3851	18.6753	17.9462	18.2133	18.5377	17.6094	17.4829	17.0565	18.4414	17.5282	18.5453	18.2131	18.2976	16.618	17.2758	18.263	18.0734	17.6717	18.6122	18.2428	17.4262	16.998	17.2234	16.9032	17.2105	16.6209	17.0407	17.5647	18.593	16.4123	18.3887	17.1851	16.9303	16.4738	18.0403	18.2994	17.5225	18.0086	16.2082
P12749	60S ribosomal protein L26	Rpl26	18.6045	19.3602	18.9423	19.1919	18.9115	18.8176	18.8739	19.6262	19.2718	18.8085	18.138	19.0396	19.417	19.6411	19.4677	19.4349	18.9078	19.8421	18.4781	17.932	18.9099	18.7726	19.0868	18.1072	19.0058	19.3207	19.2477	18.8575	19.7573	19.417	19.4679	19.8381	19.2484	18.8631	19.813	19.0764	18.4755	19.5703	19.1055	20.2803	19.3718	18.9286	19.937	19.3535	19.648	18.8001	19.4935
P00786	Pro-cathepsin H	Ctsh	13.8899	14.3041	14.9151	14.3255	14.6689	13.8182	14.7532	13.3498	15.1768	14.5128	15.1171	14.5831	14.8717	14.2216	14.6046	14.1445	14.7754	14.0403	14.6408	15.0698	14.8929	14.625	14.4159	14.2183	14.7053	13.9691	13.713	14.8555	13.9508	15.1742	14.0165	14.315	13.947	14.1531	15.2991	14.767	14.6794	14.4661	14.6449	13.9063	14.1365	14.1732	15.2819	13.5238	14.6595	14.1778	14.1676
P52632	Signal transducer and activator of transcription 5B	Stat5b	16.9805	17.5	17.4527	17.5048	17.459	17.4221	17.3569	17.8465	17.4065	17.0594	17.8326	17.2779	17.0221	17.555	17.2137	17.4826	17.0321	17.4745	17.3474	17.853	17.1621	17.7534	17.0828	17.3125	17.2783	17.0824	17.3664	16.9828	17.4775	17.8359	17.2481	17.1753	17.3733	17.5321	17.2795	17.4295	17.5339	17.7446	17.1561	17.7083	17.4145	17.4565	17.7278	17.5661	17.1205	16.832	16.9919
D4A1R8	Copine-1	Cpne1	17.0016	17.1287	17.8792	18.5346	16.5563	17.3887	17.3812	18.0634	17.5465	17.2441	17.6469	18.3565	18.801	18.8464	17.782	18.3464	18.256	17.843	17.8034	17.2898	17.5145	18.079	18.7247	17.9969	18.224	17.5737	18.3744	17.515	17.9529	18.2032	18.6311	18.4353	18.2818	17.0768	17.5858	18.1162	17.8308	18.1548	18.144	18.273	17.9264	16.9079	18.3501	18.1232	18.059	17.0606	17.5397
Q5XI28	Ribonucleoprotein PTB-binding 1	Raver1	17.3366	17.0313	17.203	16.8865	17.6952	17.0232	17.7337	17.1735	17.0634	17.1684	17.2236	16.9293	16.6222	17.152	16.6524	16.8266	17.1643	16.886	17.467	17.4871	16.625	17.5176	17.0059	17.6801	16.954	16.8401	17.2366	17.741	17.1544	17.0539	16.4762	17.0985	17.0808	17.552	16.9166	17.4991	17.3778	17.0144	17.2158	16.8115	16.8919	17.7151	16.6282	17.0697	17.4659	17.3169	17.5707
P24329	Thiosulfate sulfurtransferase	Tst	18.6504	18.7013	18.6422	19.2066	18.8148	18.8977	18.8683	19.0639	19.1095	19.2105	18.377	19.1773	18.9649	19.5608	19.2749	19.1988	18.7675	18.7845	18.7761	18.4752	19.2886	19.0027	19.5286	18.4207	18.5082	19.1238	18.9246	18.8741	19.1852	18.9266	18.7838	19.0936	19.2592	18.7374	19.3039	18.9718	19.1693	19.1392	19.6186	18.9653	19.3281	18.143	19.0039	19.2533	18.8025	19.2349	19.3348
P40307	Proteasome subunit beta type-2	Psmb2	18.7888	19.1256	19.0399	19.464	18.7398	19.0358	18.9075	18.8037	18.8234	19.1172	19.0707	19.0641	18.7388	18.9561	19.0494	19.181	19.2736	19.3194	19.1367	19.1267	19.1247	18.9563	18.8013	19.2906	19.2794	18.9868	19.0983	18.9738	18.9724	19.4634	19.1523	19.2348	19.1512	19.4267	19.0074	19.0922	18.7251	19.2938	18.787	18.975	18.8718	19.1226	19.506	19.1014	18.6144	18.88	19.0163
F1LR10	LIM domain and actin-binding protein 1	Lima1	18.0307	18.1843	18.4005	18.5606	17.2853	18.2449	18.3311	18.3687	18.0572	17.9804	17.7943	18.3929	18.2612	19.2618	18.6468	18.6627	17.9893	18.4355	16.1276	17.4685	18.0988	17.5616	18.7204	17.7764	18.562	18.0286	17.5786	17.9925	18.0971	18.6305	18.4719	19.1396	18.5951	17.8328	19.1837	18.6127	18.1285	18.2562	18.7403	19.4616	18.7074	18.2843	18.6929	18.7452	18.1934	18.0526	18.951
P84817	Mitochondrial fission 1 protein	Fis1	19.0543	18.9978	19.372	19.4145	18.8914	19.2635	19.1524	18.3273	19.5517	19.3151	19.7307	19.2484	18.6143	18.8574	18.4987	18.6101	19.3445	19.3858	19.279	19.604	19.5688	19.4106	19.1544	19.405	19.4662	19.3364	18.9951	19.7682	18.9735	19.3519	19.2997	19.2535	19.4451	19.5732	19.0128	18.9221	19.0868	17.9604	19.0117	18.7918	19.1786	19.5411	19.0993	18.8667	18.6643	19.1685	19.6105
P34067	Proteasome subunit beta type-4	Psmb4	18.9771	19.4658	19.5244	19.6353	19.365	19.3628	19.1405	19.1313	19.1921	19.2374	19.1551	19.3773	19.286	19.3328	19.0469	19.1381	19.0858	18.9691	19.4625	19.2657	19.4245	19.4402	19.2097	19.2851	19.7055	18.8628	19.5026	19.0984	19.2035	18.7787	19.0528	19.3148	18.9873	19.5593	18.973	19.4816	19.2993	19.0854	19.1187	18.9262	19.193	19.1786	19.2455	18.741	18.6921	19.04	19.2188
O70257	Syntaxin-7	Stx7	17.6222	16.467	17.3033	16.6112	16.3689	16.2242	16.8479	17.203	16.9927	16.9033	16.5014	16.8616	17.0792	16.578	16.4032	16.6455	17.1595	16.608	16.34	16.4237	16.8888	16.8964	16.654	16.6279	16.6022	16.2258	16.908	16.7591	16.998	16.7622	18.0099	17.0945	16.792	17.7758	17.1014	16.9305	16.4305	16.6675	16.6305	17.3123	16.5265	17.178	17.893	16.645	16.6019	16.9798	16.8931
Q4V8K1	Metalloreductase STEAP4	Steap4	18.7368	18.2231	18.4802	18.3939	18.4177	17.7583	18.7382	18.0899	17.9162	18.7917	18.2805	18.3122	18.5008	18.2464	18.3691	17.8174	18.9511	18.1347	18.1089	18.5018	17.7581	18.146	17.7284	18.6982	18.2575	18.5819	18.7144	18.0722	18.1261	17.8411	18.0317	17.8051	18.1761	18.4585	17.0473	18.1707	18.7337	18.3472	18.7006	17.5565	18.2056	18.1421	17.8339	17.5268	18.1122	17.9518	17.822
Q6PEC4	S-phase kinase-associated protein 1	Skp1	15.9047	16.6887	17.2818	15.5678	15.3967	17.2729	15.8356	17.424	16.9785	15.5904	15.8452	15.3593	15.4122	15.9322	16.1904	17.4472	16.4087	16.4829	16.4123	17.0717	16.4447	15.6653	16.9848	15.6342	17.2013	16.6015	17.0103	15.4021	16.6017	16.9729	16.8448	17.4572	16.7576	16.8817	17.1594	17.2737	16.7143	16.1439	16.0006	17.0617	15.837	16.9781	15.9955	16.3136	17.8064	14.7857	16.154
Q5M7A4	Ubiquitin-like modifier-activating enzyme 5	Uba5	17.8474	17.9467	17.4004	17.8517	17.5468	17.8228	17.5505	17.2754	17.7927	17.6258	17.8937	17.5775	17.8207	17.6172	17.8457	17.6696	17.3319	17.3774	17.6716	17.4555	17.5642	17.7538	17.7709	17.4018	17.1273	17.8223	17.4251	17.442	17.3822	17.6726	17.7477	17.3693	17.4645	17.3016	17.1384	17.5088	17.3222	17.4122	16.9905	17.2372	17.6024	17.2201	17.5089	17.6144	17.6423	17.598	17.3934
Q5M9G3	Caprin-1	Caprin1	16.81	17.8051	17.7672	17.5789	18.0241	17.4995	17.864	17.5218	17.3493	17.8134	18.2696	17.6904	16.4776	17.4253	17.4814	17.2573	16.7938	17.5591	17.8157	18.3226	17.3494	17.6709	17.4278	16.8116	17.925	17.5246	17.7485	17.9459	17.5028	17.3321	17.2478	17.259	17.1859	17.9066	16.9085	17.6636	17.6909	17.6457	17.5985	17.6606	17.5806	18.1745	17.2278	17.1833	17.5896	17.7654	17.2799
Q3KR86	MIC	Immt	16.4746	16.5336	16.8803	16.7082	16.722	16.7959	16.4219	17.2735	16.7884	16.6859	16.6107	16.4371	16.2606	16.6918	16.7554	17.2287	16.358	16.5715	15.9131	15.7991	16.9718	16.8126	16.1164	16.4005	17.0759	16.7544	16.4978	15.6948	17.2894	16.5078	16.5807	17.1511	16.7144	16.735	17.7559	16.7728	16.0787	16.5473	16.3172	17.1521	17.1113	16.6246	16.6966	17.0754	16.738	16.2978	16.9818
O08590	Membrane primary amine oxidase	Aoc3	16.2715	16.9671	16.429	17.2064	16.5276	17.3619	16.4762	17.1863	17.6167	16.6212	16.1022	17.1847	16.5586	17.7084	17.16	17.8884	16.9901	17.4011	16.6771	16.3079	17.1968	17.2488	17.9527	16.036	16.641	16.8722	16.4669	16.675	17.0351	17.752	16.9271	17.4068	17.8199	17.3905	18.2414	16.9664	17.237	15.9229	17.829	17.5024	17.825	16.7607	17.6591	17.5461	16.4771	17.1658	17.3323
Q9WVB1	Ras-related protein Rab-6A	Rab6a	17.1331	17.1787	18.0022	18.1673	17.2039	17.0394	17.3384	17.1768	18.0698	17.6741	16.9957	17.7549	17.3242	18.0152	16.8545	17.8824	17.7381	17.467	17.1613	16.6733	17.188	18.0089	17.6373	17.0275	17.7338	17.7441	17.7375	17.6022	17.87	17.9382	17.7538	17.2169	17.4322	17.9281	17.1747	17.2558	17.1994	17.2761	18.1776	17.8298	17.2575	17.8031	17.1611	17.3726	17.3012	17.4668	17.4027
D4A4T9	Cysteine and histidine-rich domain-containing protein 1	Chordc1	16.7599	17.0579	17.3578	17.143	17.5072	17.0142	17.3588	17.4592	16.9743	16.6713	17.1671	17.232	17.3252	16.6213	16.9011	17.1932	16.9259	16.8543	17.5729	17.734	17.0932	17.3737	16.731	17.096	17.0587	17.0553	17.0271	17.3138	17.0292	16.683	16.8789	16.9273	16.9958	16.9216	16.8933	16.9834	16.856	17.4917	17.1161	16.9272	16.5363	16.88	16.7935	16.595	17.3051	16.7863	17.3512
Q5FVC2	Rho guanine nucleotide exchange factor 2	Arhgef2	16.1955	16.7367	15.8061	15.8073	15.9659	16.9169	16.245	17.2851	17.4729	17.2044	16.5303	16.6552	17.0522	17.0343	16.8792	17.6856	16.8051	16.6513	16.9197	16.2203	16.9429	17.1745	17.5565	16.3035	16.4887	16.897	16.842	17.7182	16.5155	17.5649	17.6271	17.5695	17.1564	16.88	17.7481	16.7744	16.6256	16.7497	16.628	17.6005	17.2304	16.9474	17.807	17.7262	16.9028	16.6937	17.1216
Q6TUG0	DnaJ homolog subfamily B member 11	Dnajb11	17.5619	16.8595	16.8849	16.0046	17.4067	15.9192	17.4335	16.8301	15.5904	16.4303	17.3557	15.8231	16.5437	15.4013	15.9475	15.4224	17.0496	16.1182	16.4268	17.6229	16.0046	17.2805	15.1224	17.0536	16.7446	15.9719	16.4631	17.0469	15.3284	16.7894	15.6388	16.0366	16.415	16.5666	16.3413	16.4447	16.6091	15.8491	15.9073	16.8715	15.4666	16.7528	16.7701	15.7973	16.8185	16.4185	15.6271
P46413	Glutathione synthetase	Gss	16.6975	16.8281	17.1751	16.346	16.4753	17.0647	16.7143	16.7681	16.6932	16.9025	16.9405	16.3436	16.6093	16.525	16.2113	16.8341	16.7248	16.5767	16.6749	16.4301	16.8469	16.6863	16.8141	16.4255	16.4901	16.2895	16.5317	16.4108	16.4525	16.588	16.8501	16.3816	16.2725	16.3725	17.057	16.0444	17.2415	16.4276	16.4377	16.1818	16.5342	16.0179	16.5745	16.7378	16.4096	16.1214	16.329
Q6I7R3	Isochorismatase domain-containing protein 1	Isoc1	15.8698	16.7157	15.6209	16.0688	16.9648	16.9204	16.1822	17.2709	15.8573	16.6242	16.5018	16.2856	16.1454	16.8574	16.7319	16.4645	16.0383	15.9119	16.8453	16.5663	17.0818	16.2927	17.0232	16.4089	16.2469	16.5953	16.8844	16.815	17.2368	15.708	14.9711	16.2632	17.2137	16.227	17.2497	15.7612	16.7648	15.7971	16.492	16.5938	16.7269	16.4488	15.5744	16.2133	15.9949	16.8102	16.3662
Q80X08	WASH complex subunit 2	Washc2	15.8158	16.9923	15.993	16.9061	16.2368	16.7659	16.3018	17.3304	17.0358	16.2798	15.6641	16.6844	15.0073	17.1918	16.8789	16.977	15.8962	15.923	16.1244	15.0159	16.9402	16.4585	17.399	15.9059	16.338	16.9027	17.0488	16.7409	16.7178	17.1796	16.9242	17.1495	16.8449	17.1682	16.7881	17.0553	16.2633	17.1477	17.1779	17.1207	17.2247	16.1528	17.3325	17.3655	16.548	16.8117	16.8548
Q91Y78	Ubiquitin carboxyl-terminal hydrolase isozyme L3	Uchl3	17.4521	17.9013	17.4711	17.8242	17.7594	18.151	17.683	17.7693	17.9422	17.827	17.7743	17.8965	17.9198	17.7822	17.8338	17.8237	17.5843	17.6016	18.1854	17.8719	18.1685	17.7856	18.0742	17.4954	17.5377	17.6585	17.7615	17.5262	17.6768	17.1987	17.6682	17.9057	17.8571	17.4967	17.7745	17.6925	17.8891	17.6497	18.019	17.4834	17.6892	17.1972	17.6798	18.055	17.7784	17.6701	18.0365
Q9Z118	Polypyrimidine tract-binding protein 3	Ptbp3	19.5143	18.8319	19.3807	18.8066	19.3008	18.7563	19.4859	18.7875	18.7671	19.0726	19.4332	18.7421	18.7331	19.1978	18.5643	18.5842	19.2458	18.9038	18.996	19.3527	18.8613	19.049	18.9014	19.3953	18.9925	18.6812	18.6435	19.2198	18.9874	18.6888	18.8697	18.7958	18.6682	19.1477	18.9497	19.096	19.2252	18.4496	19.0036	18.7695	18.877	19.1073	18.8779	18.667	18.9341	18.6418	18.7678
Q6AY86	Vacuolar protein sorting-associated protein 26A	Vps26a	18.693	18.9466	18.6925	18.0231	18.8157	18.4139	18.7693	17.9976	18.5214	18.9202	18.7464	18.7366	18.1488	18.4717	18.6356	17.4585	18.9517	18.6387	18.6603	18.6253	18.4724	17.7609	18.5248	18.6241	17.2816	18.5322	18.2933	18.94	17.9354	18.3974	18.3458	18.5129	17.4281	16.7419	17.322	18.6538	18.4222	17.8975	18.6378	17.7654	18.7164	18.6519	18.4766	18.3732	18.6976	19.074	17.9704
P05426	60S ribosomal protein L7	Rpl7	20.1726	20.1271	20.2526	20.2336	20.3201	20.0533	20.1293	20.7313	20.1391	19.85	19.8086	19.8088	20.0549	20.3368	20.1044	20.5718	19.6189	20.4062	19.5601	19.9443	20.0228	20.1786	20.1633	20.1441	20.3036	20.0141	20.0224	19.8634	20.5097	19.9135	19.8495	20.5721	20.1421	19.8834	20.5847	20.0476	19.6801	20.2407	19.9835	20.5978	20.3781	19.7748	20.1628	20.5511	20.4385	20.0032	20.316
Q641W2	UPF0160 protein MYG1, mitochondrial	Myg1	16.2367	17.0418	16.6572	17.1044	16.8939	16.9803	16.7676	17.019	17.1616	17.2111	16.6014	17.1549	16.9716	16.6076	17.3011	17.0087	16.793	16.9479	16.9622	16.4695	17.149	16.7368	17.053	16.566	16.7763	16.932	17.1384	16.8064	17.1374	17.1143	17.1988	17.0936	17.3042	16.831	17.0197	17.4432	17.009	17.0438	17.2201	17.089	16.7983	16.5416	17.6896	17.0022	16.8728	17.2633	17.0884
Q02589	[Protein ADP-ribosylarginine] hydrolase	Adprh	16.9081	17.6296	17.154	17.5831	16.8669	17.5211	17.3764	17.3367	17.239	17.7962	17.0029	17.231	17.2898	17.691	17.4185	17.6806	17.677	16.9276	17.6293	16.9025	17.7365	17.2009	17.5173	17.2696	17.6189	17.6279	17.3709	17.1135	17.5768	16.9944	17.8784	17.6081	17.2933	17.3845	17.2459	17.4455	17.6541	17.1315	17.8804	17.3033	17.3593	16.9631	16.6749	17.5703	16.8873	17.526	17.0591
P62718	60S ribosomal protein L18a	Rpl18a	19.1337	19.5825	19.4838	19.8528	19.5673	19.4029	19.2181	19.7637	19.4653	19.4885	18.9522	19.6152	19.5454	19.5995	19.7062	19.725	19.1799	20.0144	19.0203	19.1498	19.6286	19.3296	19.2029	18.8708	19.7255	19.4462	19.3893	19.0458	19.8231	19.574	19.3999	19.9371	19.5531	19.3573	19.6694	19.6368	19.2173	19.5113	19.3789	19.8163	19.8592	19.1425	19.6035	19.5717	19.3494	19.0831	19.7293
Q792H5	CUGBP Elav-like family member 2	Celf2	18.0669	18.3384	17.9544	17.8503	18.5036	18.119	18.4448	18.1944	17.7677	18.3621	17.9866	18.1946	18.2094	18.1174	18.4779	17.5829	18.2913	18.5276	18.3958	18.0316	17.9357	18.0587	18.2513	17.7078	17.4823	18.3771	18.2629	18.172	18.2178	17.6154	17.7413	17.75	18.1393	17.6219	17.0939	18.2582	18.481	17.8209	18.1824	17.8548	18.0432	17.5044	16.7311	17.9716	18.0912	18.1561	18.1209
P68182	cAMP-dependent protein kinase catalytic subunit beta	Prkacb	17.1728	17.0322	17.2115	17.4879	17.1966	17.2085	17.3233	17.3946	16.7604	17.1806	16.9782	16.5427	17.2169	17.3792	17.3092	17.0361	16.2334	16.1785	17.0911	16.9844	17.1833	17.1832	17.2424	17.4232	16.6533	17.0055	16.901	17.3428	17.3407	16.6764	17.208	16.3898	17.1539	17.2461	16.4888	16.2087	17.0452	17.0624	16.9935	16.3676	16.3506	17.0349	15.9558	17.0064	16.2778	16.8673	17.2782
Q9JJ22	Endoplasmic reticulum aminopeptidase 1	Erap1	16.956	17.0833	15.8971	16.8181	16.5853	16.698	16.4136	16.879	15.1758	16.853	17.1332	16.9996	16.0601	16.6347	17.2138	15.4821	16.3834	15.8561	16.8714	16.8332	14.5419	16.2945	15.8732	17.2627	17.4209	16.8169	16.6188	16.8658	17.4231	17.1952	13.9052	14.0639	16.3385	16.2962	15.4143	15.5457	16.7274	15.6202	16.0571	14.7992	17.2542	16.1254	14.8107	15.3445	16.7707	16.8573	16.3225
P55770	NHP2-like protein 1	Snu13	18.7418	18.2858	18.5855	17.6841	18.9518	17.3808	18.8206	17.6779	17.3836	18.0558	18.3423	17.552	17.8305	17.8629	17.7974	17.5309	18.1206	18.3481	18.3398	18.376	17.6838	18.4789	17.5199	18.2102	18.2415	18.1143	18.1643	18.5972	17.478	17.7508	17.3756	17.6745	17.9357	17.6816	17.3552	18.4157	18.3242	17.537	17.7368	17.5138	17.2469	17.688	17.563	18.2305	18.6762	17.6251	17.6581
Q62658	Peptidyl-prolyl cis-trans isomerase FKBP1A	Fkbp1a	19.3878	16.7668	17.6534	16.4504	17.5339	16.4554	17.8386	16.5029	16.8708	16.635	17.5082	16.4161	19.288	19.021	16.477	16.6217	19.1472	16.1561	17.487	18.1708	16.7545	17.7146	17.3674	19.3218	17.8743	16.3917	17.4801	17.8319	16.2444	15.7094	18.5107	18.4167	16.4589	17.8024	19.0355	17.0767	17.3215	16.3759	17.3463	18.1092	16.3388	17.1473	18.8197	16.4071	18.2563	16.4307	16.681
Q4G061	Eukaryotic translation initiation factor 3 subunit B	Eif3b	16.7397	14.8476	14.5781	16.7958	17.3869	14.6885	17.3803	16.2275	16.1333	16.8913	17.2403	17.1077	16.8488	14.921	16.5089	16.0043	16.9073	16.5339	15.0869	16.9868	16.016	13.9558	13.8293	17.0586	16.8678	16.5578	17.089	17.2481	15.1036	14.9984	16.2374	15.5565	14.5586	14.7332	15.291	16.8797	14.8924	16.323	16.4306	16.5556	15.0964	16.6593	16.1772	15.5719	16.4253	15.3601	16.0002
P19944	60S acidic ribosomal protein P1	Rplp1	18.6907	19.3835	19.0509	19.1193	19.1933	18.9947	19.1412	19.2328	19.1211	19.0143	18.5705	19.2153	19.0549	18.8861	19.1924	19.2989	19.2801	18.9864	18.5606	18.7686	19.229	19.0571	18.955	19.444	19.1595	19.0127	18.9256	18.8623	19.3083	19.1196	19.061	19.2227	19.1669	18.9638	18.9384	18.9585	18.5177	19.3037	18.7137	19.0247	19.4454	18.8323	19.0861	19.4929	19.2802	18.7491	19.4158
P62961	Nuclease-sensitive element-binding protein 1	Ybx1	17.4238	16.621	16.4908	16.4611	17.0109	16.9381	17.3831	17.1431	16.1643	16.5978	16.341	16.6676	16.9063	17.1128	16.8745	16.4229	17.0916	16.2043	16.5303	17.1097	17.3414	16.8942	16.8167	16.4654	16.2659	16.3049	16.7437	16.8003	16.8759	16.1826	16.5987	16.7941	16.4319	16.5608	17.0426	16.3246	16.8402	16.228	16.4824	16.2436	17.1953	16.3951	16.7547	17.0641	17.2523	16.0498	17.0365
P35280	Ras-related protein Rab-8A	Rab8a	18.9861	19.3328	19.0178	18.8838	19.3213	18.7933	19.3478	18.5344	19.0111	19.3138	19.2246	19.1766	19.0855	18.5206	19.1805	18.2697	18.9274	19.2877	19.3819	18.7574	18.7876	18.8557	18.4994	19.0619	18.8759	19.2514	19.1479	19.2946	18.7951	19.3141	18.8288	18.7427	18.8101	18.9469	18.5217	19.2147	19.2462	18.8431	19.1948	19.1485	18.8667	19.1251	18.7324	18.5144	18.9716	19.1838	18.9858
P54319	Phospholipase A-2-activating protein	Plaa	14.8669	15.2253	16.1546	16.365	15.2438	16.391	15.9136	15.6691	15.7786	15.6627	15.7174	16.0154	16.2129	16.1293	15.2927	16.9036	16.133	15.9712	15.4736	15.3852	16.2366	15.9103	16.3155	15.5723	16.4102	15.7858	15.9742	15.7197	15.6183	16.0049	16.6835	16.3418	16.9916	15.511	16.656	15.6108	15.5895	15.804	16.2752	16.4713	15.7147	15.5739	16.6254	16.2464	15.8141	15.1089	16.9192
Q5XIT9	Methylcrotonoyl-CoA carboxylase beta chain, mitochondrial	Mccc2	17.6858	17.4118	17.7314	17.5323	17.3295	19.1929	16.8987	17.7219	17.6126	17.1992	17.4749	17.0626	17.1707	17.2837	17.5114	17.3141	17.748	18.8241	16.9931	16.8137	17.9495	17.1552	18.5686	17.4036	17.4485	17.3671	17.5324	16.7399	17.7591	17.1713	18.0064	17.5245	17.7975	17.5871	20.1869	17.3739	16.8837	18.7401	17.4897	18.2618	18.0824	17.5644	18.0554	18.6135	18.0541	18.4313	18.7751
Q5XIM5	Protein CDV3 homolog	Cdv3	19.0045	18.7375	15.5073	16.344	18.5236	17.0844	18.9257	15.7936	16.0761	17.164	19.1175	16.5353	15.814	17.1564	16.9184	16.1132	17.3272	16.3681	17.5123	18.898	16.7967	15.7108	16.3782	19.2389	16.064	17.9474	15.8278	17.0745	16.4952	15.7375	17.281	16.0813	16.4914	15.6177	16.4926	15.9881	18.727	16.5125	16.0407	16.8164	16.5316	15.503	16.2756	16.9322	14.8923	15.994	16.7862
Q3KRD5	Mitochondrial import receptor subunit TOM34	Tomm34	16.5245	16.5378	16.6385	16.576	16.5775	16.426	16.5398	16.6362	16.4583	16.7846	16.8955	16.5801	16.8305	16.5526	16.9351	16.4235	16.2148	17.1025	16.906	16.7572	16.6421	16.3788	16.6796	16.9444	16.6547	16.5911	16.7947	17.0275	16.7854	16.4484	16.485	16.1777	16.4203	15.897	16.5712	16.2964	16.6121	16.522	16.4415	16.831	16.6177	16.5042	16.0622	16.664	16.5637	16.7361	16.6402
Q66H12	Alpha-N-acetylgalactosaminidase	Naga	18.3351	18.9468	18.4658	18.3552	18.5621	17.9367	18.7773	17.8407	18.0564	18.8914	18.9183	18.4572	18.5838	18.4419	18.0293	17.7008	18.5278	18.6726	18.5709	18.4279	18.171	18.2794	17.9904	18.2889	18.3293	18.6135	18.489	18.446	18.1351	18.3406	18.2728	18.1867	18.4419	18.3338	17.6429	18.5267	18.6408	18.2321	18.1154	18.0453	18.3954	18.5701	17.6781	17.5946	18.1295	18.8687	18.184
P11348	Dihydropteridine reductase	Qdpr	17.8971	18.2142	17.5979	16.8988	17.2183	17.9574	17.7008	17.8592	17.1183	17.935	17.9033	17.7642	17.8562	17.554	16.2399	17.0562	17.8857	17.7561	18.2478	18.0166	16.8409	17.7558	17.7456	18.016	17.5339	17.7116	16.8236	17.9573	17.7846	17.6807	17.4837	17.4372	17.5992	17.4768	17.6651	17.8124	17.917	17.5601	17.9005	17.7068	17.6481	17.3534	17.695	17.9533	17.4788	17.8379	17.381
Q9WUC4	Copper transport protein ATOX1	Atox1	17.4946	15.788	17.2995	16.618	16.4411	16.6671	17.2074	16.3168	16.6146	16.4261	16.0446	16.3718	15.9959	16.2017	16.4659	17.0637	16.0331	16.2909	16.8149	16.8163	16.328	17.0993	16.6814	17.8724	16.7955	16.5825	16.3381	16.9907	16.612	16.7411	16.2	15.5717	16.5828	16.9259	16.2839	16.1312	16.4009	16.5609	16.5902	16.6741	15.6643	16.827	16.6965	16.4031	16.8209	15.9123	16.5876
F2Z3T4	Muscleblind-like protein 2	Mbnl2	15.7794	15.5444	16.4011	16.3593	15.7124	16.4356	16.0069	16.2055	16.559	16.1724	15.0648	16.0436	16.4612	16.8245	16.553	16.6346	15.8976	15.7728	16.0629	15.0393	16.4849	16.4015	16.5392	15.2755	16.4742	16.4285	16.178	15.3989	16.3773	16.2145	16.6418	16.7458	16.4897	16.1807	16.4752	16.2874	16.0595	16.5862	16.6938	16.1218	16.565	15.6433	16.6037	16.169	15.6683	16.0313	16.433
P00763	Anionic trypsin-2	Prss2	22.4587	22.5572	22.411	22.8487	22.672	22.7443	22.5713	22.4253	22.9738	22.7892	22.0857	22.7563	22.3924	23.2242	22.4479	22.7078	23.0203	21.4704	22.4822	22.3198	23.1223	22.4155	23.0927	22.3095	21.5967	22.5393	22.3863	21.907	22.765	22.2298	22.8124	22.6274	22.5263	21.7025	22.8226	22.4149	22.3333	22.4755	22.3878	22.4341	22.7319	21.1797	21.7594	23.0646	22.2455	22.7624	22.5782
P50115	Protein S100-A8	S100a8	19.2847	19.9278	20.0663	20.4684	20.4942	19.8571	19.9852	19.5261	20.1698	19.7301	20.8637	18.8599	20.1943	20.0913	19.6465	19.3175	20.3602	20.442	20.1012	20.5867	19.0735	20.2906	19.2502	20.2631	20.683	18.8792	18.7845	19.707	19.7027	18.6867	19.6672	19.4333	19.4783	19.8588	19.9076	20.6155	20.4307	19.9626	19.664	19.6899	19.0597	19.137	18.9999	19.2525	19.3932	19.005	19.7862
P70470	Acyl-protein thioesterase 1	Lypla1	18.0094	18.4351	18.1589	17.7864	18.2387	17.9097	18.2309	17.615	17.9438	18.5257	18.4988	18.2622	18.0509	17.1052	17.9463	17.1061	17.8161	17.9198	18.8816	18.3847	17.5762	18.064	17.6937	18.4803	18.2096	18.1611	18.3783	18.3784	17.7012	17.8099	17.4187	17.5168	17.5056	18.1656	15.5245	18.2456	18.3627	17.7804	18.0075	17.4751	17.3952	18.3013	16.6895	17.0673	18.1639	18.4508	17.4324
P51146	Ras-related protein Rab-4B	Rab4b	17.4355	16.945	17.7336	17.2673	17.5119	16.6329	17.6392	16.9684	17.1	17.1499	17.2879	17.1403	16.7056	17.1409	16.9774	16.8593	17.1008	16.4157	17.119	17.4413	16.7908	17.1791	16.955	18.3004	17.4189	17.1322	16.9015	17.6147	16.9791	16.8531	16.7935	16.765	16.9149	17.1714	16.7128	17.0979	17.0898	16.5485	17.1057	16.5037	16.7533	17.5404	16.7526	16.5991	17.4732	16.9615	16.7997
Q07205	Eukaryotic translation initiation factor 5	Eif5	17.937	18.5358	17.7044	18.1616	18.4908	18.2063	18.2963	18.2321	17.9513	18.2356	18.4038	18.2437	18.4208	18.4103	18.359	18.03	17.7588	18.4428	18.3671	18.2886	18.1771	18.0863	17.961	18.0784	18.1901	18.2034	18.148	18.4724	18.0164	18.3559	17.9401	17.9535	18.2949	18.0609	17.41	18.0456	18.2039	18.323	18.2809	18.3879	17.7534	18.16	18.0562	18.1448	18.3321	18.2986	17.9843
Q9QZM5	Abl interactor 1	Abi1	15.8379	17.8846	17.7017	17.2616	17.5837	18.5672	17.1512	17.9649	18.6268	17.9245	17.8598	17.8104	18.3379	16.8508	17.7916	18.6364	17.5877	18.1524	17.9217	17.9543	18.5935	18.322	18.6128	18.0675	17.3222	17.8833	17.6258	17.8755	18.3602	18.0219	17.7409	18.3758	18.4073	18.0828	18.4971	17.8054	17.5904	17.9819	17.8799	18.1563	18.279	17.865	18.3321	17.664	16.883	18.088	18.8974
P29534	Vascular cell adhesion protein 1	Vcam1	16.4895	16.5538	17.4384	16.8736	17.4183	16.8749	16.7018	16.7109	17.5459	17.1605	16.4315	16.658	16.5941	16.5646	16.9426	16.9599	15.641	17.0632	16.7886	16.9594	16.9671	16.4317	16.3134	16.4899	16.3689	16.5012	16.622	16.8145	16.7097	17.5971	16.889	16.6626	16.9016	17.204	16.842	16.8691	17.3411	16.4584	16.6538	16.6221	16.4031	17.2917	17.0983	16.6492	15.9368	16.7038	16.5631
O08618	Phosphoribosyl pyrophosphate synthase-associated protein 2	Prpsap2	11.9698	14.1672	13.6759	13.5141	14.65	14.9059	13.6261	13.666	16.0962	12.2056	15.34	16.8546	16.0635	14.0379	12.7491	14.2913	15.7851	14.7894	15.036	12.2989	14.915	13.4659	16.6331	15.2617	12.9112	14.2955	12.9198	14.8599	12.7855	14.8216	15.6598	13.0977	13.957	15.9896	16.281	16.1293	14.1704	15.284	14.8404	14.2712	16.5978	13.9191	15.6905	14.7955	13.8061	14	12.8228
P29066	Beta-arrestin-1	Arrb1	17.2424	16.6299	17.1678	16.5137	16.6293	17.1049	16.2634	16.608	17.086	16.6762	16.9381	16.4659	16.9156	17.1097	16.3193	17.5378	17.029	16.9177	16.5116	17.6349	17.0148	17.162	17.5068	16.8529	17.0024	16.6627	17.1964	16.37	16.7225	16.3582	17.2289	17.685	16.8807	17.2152	17.3008	17.0041	16.4301	16.5235	16.7549	17.0687	16.8668	17.4117	17.1242	16.5726	16.5064	16.8301	17.2427
Q63228	Glia maturation factor beta	Gmfb	15.9505	16.9675	16.9962	18.3893	16.4767	18.3487	16.7926	16.9867	18.4284	18.0311	16.6069	18.1247	17.6416	18.1094	17.28	18.2648	17.6435	17.642	18.1292	16.2739	18.6751	17.6687	18.4195	16.0243	17.0713	17.9382	17.3749	17.3495	17.6185	17.7349	18.0335	18.4263	18.5769	17.562	18.3417	17.5822	17.4473	17.1282	17.7756	17.7617	18.3752	17.2942	18.1591	18.6934	16.2794	17.9374	18.5871
Q66HD3	Nuclear autoantigenic sperm protein	Nasp	17.9478	18.4679	18.7147	18.9719	18.4269	18.8403	18.5641	18.0003	18.7355	18.7519	18.2882	18.8877	18.5818	18.7841	18.2389	18.488	18.3885	18.2434	19.2842	18.6567	19.3133	18.4869	19.0028	18.0573	18.4778	18.6022	18.6173	18.7324	18.462	18.2998	18.999	18.7691	19.0525	18.3961	19.0862	18.583	18.4579	17.8262	18.7163	18.0482	18.7875	18.2253	18.6872	19.2448	18.3932	18.0875	18.9745
P20417	Tyrosine-protein phosphatase non-receptor type 1	Ptpn1	16.9991	17.205	17.1502	17.2608	17.6704	17.2315	16.9693	16.5766	17.0486	17.6137	18.2897	17.0989	16.6936	16.9419	17.1404	17.0452	17.0481	17.6448	17.8033	18.1325	16.7836	16.7445	16.7913	18.3482	17.192	17.2822	17.598	17.3951	17.1285	17.3106	16.8873	16.8447	16.5048	17.011	16.6615	17.0011	17.4399	17.0214	17.466	17.4515	17.3025	17.6823	16.6684	16.9981	17.1667	17.2657	16.7438
P60825	Cold-inducible RNA-binding protein	Cirbp	16.6656	14.6912	15.99	15.7585	15.9214	14.482	16.1799	15.6596	14.9395	15.74	15.5629	15.6372	15.9869	15.4881	15.344	15.334	15.4308	15.8914	15.7907	15.9939	16.2788	15.6928	15.532	16.2603	15.6713	14.8646	15.6886	15.6741	16.1342	16.2222	15.1399	15.517	16.4247	15.8937	16.2247	16.0679	16.0945	16.5953	15.4998	15.5464	15.7767	15.5214	15.8507	15.454	15.3504	14.0945	15.6876
Q4V898	RNA-binding motif protein, X chromosome	Rbmx	19.7575	19.2792	19.7406	19.0728	19.789	19.1463	19.6691	19.5848	19.0736	19.0836	19.297	19.2325	19.7033	19.7958	19.143	19.2463	19.8963	19.6153	19.1897	19.4754	19.1216	19.4374	19.0196	19.4597	19.3699	19.1006	19.3328	19.5667	18.9735	18.7386	19.4665	19.5306	18.9421	19.2921	19.1196	19.6054	19.5365	19.1823	19.3215	18.8123	19.075	19.2218	19.407	19.0264	19.5816	19.0543	19.1874
P23457	3-alpha-hydroxysteroid dehydrogenase	Akr1c9	13.3926	11.8415	11.8205	10.2102	11.4133	12.8497	12.7021	12.3739	13.098	11.5083	14.5314	11.8404	13.3478	14.8925	13.0712	13.0924	14.8669	13.7436	11.9873	13.1012	12.7291	12.9158	13.1417	15.1311	12.2712	12.9054	13.254	11.9513	13.1115	12.9242	14.2044	15.1296	13.3366	13.4413	15.618	13.6913	12.4276	12.3249	12.5075	13.499	12.391	12.5906	14.7924	13.7844	14.5419	12.3704	12.7767
Q4KLZ6	Triokinase/FMN cyclase	Tkfc	16.0648	16.6483	16.356	16.8381	16.6684	16.267	15.8675	15.5493	16.1811	16.6191	16.1925	16.715	16.2659	16.47	17.0089	16.7745	16.5597	17.2855	16.4555	16.4349	16.9922	16.2284	17.2037	16.1289	16.5688	16.5303	16.9064	16.2808	16.9476	16.9094	16.9642	17.3238	17.2079	16.2331	17.2619	16.1515	16.8373	17.1301	16.8695	17.3511	16.7298	16.2564	16.1441	15.5855	16.2107	16.3439	17.4004
O70454	Protein BUD31 homolog	Bud31	15.8475	15.6443	15.6129	16.0977	15.9955	15.4497	15.0866	16.6144	16.0467	14.876	15.6931	16.3167	15.3333	16.3339	14.9827	15.8487	15.5139	16.1996	15.7922	14.9332	15.694	16.0578	15.6589	15.307	14.6225	16.2984	16.111	15.742	16.0186	16.0208	16.2029	15.8085	16.2539	15.5351	16.2568	15.5285	16.4918	15.8024	15.944	16.3009	16.3013	15.5628	16.2888	16.0838	15.5235	15.836	16.4681
P53042	Serine/threonine-protein phosphatase 5	Ppp5c	16.7004	15.1894	15.3564	16.1777	15.4403	16.3447	15.1717	15.4256	16.1386	15.8759	15.8295	15.6413	14.5708	16.1618	15.8105	16.0014	16.1507	15.1874	16.3349	15.6676	16.3015	14.9124	16.0904	16.3403	15.8683	15.6911	15.9294	15.9298	16.2133	15.2475	16.8204	15.3184	16.689	15.2605	16.5169	15.4773	15.6677	15.5742	15.5048	16.2778	16.3429	15.503	16.4278	16.5961	15.534	16.3966	16.5334
P61959	Small ubiquitin-related modifier 2	Sumo2	11.5589	13.54	13.044	13.9828	12.7774	14.8306	11.5914	14.8705	14.722	13.0104	12.0098	13.8229	14.8234	15.1007	14.3029	15.3187	14.9859	14.3423	13.5724	12.3972	15.1628	14.0936	15.5446	12.611	14.1647	13.518	14.4643	11.6388	14.8151	14.4667	14.9068	15.2483	14.7779	13.8683	15.9038	14.1063	13.5391	15.1387	14.5205	14.8117	14.4284	13.5369	15.9538	15.1369	13.831	13.6241	14.4703
Q5BK10	Calpain-13	Capn13	14.3497	14.7559	14.6931	14.9125	14.1067	14.5313	14.7432	14.5686	15.0057	14.5283	14.3771	14.4348	13.9345	14.9428	14.208	14.2222	14.4053	14.39	14.4922	14.2132	14.9803	14.8257	14.8831	14.7829	14.4711	14.7926	14.9337	14.3627	14.383	15.1885	14.2875	15.4136	15.2054	14.7471	14.9746	14.3577	14.315	14.1043	14.7634	14.6881	15.0607	14.2594	14.7909	15.2299	14.5467	14.339	15.1398
Q6PCT3	Tumor protein D54	Tpd52l2	16.7079	16.7549	16.6239	17.1852	16.6596	17.2148	16.616	16.8615	16.66	16.7335	16.644	16.9238	16.9468	16.9375	17.158	16.6141	16.3209	16.8335	17.0702	16.8295	16.8761	16.7066	17.4089	16.6209	16.7762	17.2414	17.2309	16.8412	17.1858	17.1615	17.1426	16.8228	17.6046	16.8093	17.533	17.1633	16.7979	17.1887	17.3501	16.79	17.1396	16.4699	17.1908	16	16.778	17.1093	16.916
Q6Q7Y5	Guanine nucleotide-binding protein subunit alpha-13	Gna13	17.0891	18.3011	17.9301	16.7348	17.6448	17.4596	18.293	17.8476	18.3616	18.1329	18.3589	18.2004	15.5369	17.5925	16.7051	18.0257	15.8072	18.1689	17.971	18.142	16.7023	16.8337	16.4577	17.625	18.0987	16.9004	18.0175	18.1252	18.2926	18.2977	17.2712	16.0366	16.47	17.8469	17.1166	17.4015	18.2969	18.464	18.2783	17.88	18.07	17.8907	16.8024	17.2139	16.7803	18.2287	16.5007
Q794F9	4F2 cell-surface antigen heavy chain	Slc3a2	18.1131	18.1522	18.2174	18.3275	17.9974	17.9981	18.0622	18.4394	18.4102	18.4312	17.9762	18.5671	18.4782	18.0627	18.264	18.0582	18.2857	18.4909	18.0678	17.7643	17.7682	18.0509	18.0402	17.9025	18.0157	18.4278	18.3314	17.9994	18.303	18.324	18.0951	18.202	18.2274	18.4392	17.7309	18.2122	17.8381	18.3347	18.2386	18.1961	18.3127	18.322	17.8427	17.9013	18.3755	18.6244	18.2717
Q68FP1	Gelsolin	Gsn	17.5908	16.825	17.7695	16.9233	16.8653	17.1958	17.2979	17.4122	16.7788	16.9205	17.1605	17.071	17.1467	17.2218	17.0336	17.0124	17.1449	16.7206	17.2995	17.9747	17.2454	17.2522	16.7034	17.436	16.965	16.3616	16.4696	16.9669	17.192	16.5504	16.9802	16.9851	16.809	16.9857	17.3487	16.9508	17.0416	17.0611	16.5045	17.0127	17.0401	17.068	16.4089	17.2844	17.8075	16.3259	16.5916
Q62871	Cytoplasmic dynein 1 intermediate chain 2	Dync1i2	16.4504	16.162	16.8494	16.2461	16.3573	16.0694	16.1509	16.0109	16.4312	16.3919	16.5732	16.1586	16.7378	16.7069	15.8897	16.7612	16.6086	15.7526	16.0479	16.5073	16.3298	16.513	16.4454	16.909	17.1127	15.8765	16.38	16.2573	16.3642	16.5397	16.6426	16.7253	16.093	16.8598	17.0023	16.1302	15.8742	15.9187	16.071	16.1224	15.9643	16.6743	15.9547	16.3063	16.5677	15.9772	16.2676
O70593	Small glutamine-rich tetratricopeptide repeat-containing protein alpha	Sgta	18.8728	19.2867	18.5721	19.1427	19.0547	19.3275	18.8129	19.4598	19.2717	19.055	18.9545	19.1962	19.1288	18.7734	19.5719	19.3423	18.9265	19.4196	19.0749	18.7461	19.1905	18.9882	19.5021	18.6602	18.6131	19.2318	18.7882	19.0926	19.3587	19.7986	19.2924	18.9216	19.3317	18.4314	19.8266	19.4	19.1091	19.6247	19.2677	19.631	19.4059	18.4328	19.4839	19.8211	19.2947	19.4874	19.3853
P21913	Succinate dehydrogenase [ubiquinone] iron-sulfur subunit, mitochondrial	Sdhb	16.3841	16.5306	17.7347	17.5639	16.9535	16.7171	16.6011	16.4634	16.3977	16.4698	16.8775	16.9666	15.9243	17.1505	17.131	17.2574	15.4035	16.987	16.5567	17.0401	16.8568	17.2316	16.2756	16.5119	17.7343	17.3703	17.5224	17.4023	16.9781	17.3352	17.3037	17.296	16.7827	17.0029	16.2759	17.3257	16.7141	16.926	17.2036	16.9854	17.2089	17.8612	16.8127	16.8913	16.3963	17.2408	17.2081
P63025	Vesicle-associated membrane protein 3	Vamp3	18.8805	18.6323	18.7406	18.8671	18.5876	18.75	18.6398	18.0259	18.7984	18.912	18.6447	18.74	19.0346	19.2593	18.5128	19.0138	18.8893	18.7284	18.5155	18.5163	19.234	18.8041	18.9401	18.6604	18.5668	18.6767	18.7012	18.596	18.6457	18.9258	18.8439	18.835	18.8776	18.417	19.1765	18.3943	18.6984	18.8398	18.9323	18.7028	19.0658	18.5215	18.6665	19.0383	18.2955	18.5129	18.8551
Q80W92	Protein VAC14 homolog	Vac14	14.8276	15.8802	15.7547	16.1004	15.7883	16.1563	15.5694	16.3448	14.6014	15.8256	15.7718	16.0735	15.5101	14.9698	15.9855	16.3899	15.5982	15.9663	15.5241	15.6807	14.651	14.728	16.1406	15.1125	14.118	15.8559	15.7498	16.0089	16.109	16.3474	16.0368	16.1052	16.281	13.4047	15.5506	15.8421	15.7781	16.2421	15.9871	14.7237	16.1861	15.9514	16.2695	16.3836	16.1707	15.9454	16.5436
P82808	Glutamine--fructose-6-phosphate aminotransferase [isomerizing] 1	Gfpt1	16.8579	17.1009	17.0275	17.5816	17.4139	18.4013	17.3508	17.3159	17.4619	17.1078	17.4648	17.2687	17.0863	17.6418	17.0321	17.6414	17.2602	17.8036	17.4108	17.4029	16.7683	17.263	17.3945	17.5803	17.5753	17.3922	17.444	17.2246	17.122	17.74	16.9447	17.3917	17.4522	17.086	17.7534	17.2172	16.7096	17.2174	17.3097	18.0258	17.8484	17.5349	17.4823	17.684	17.1232	17.3966	17.2149
P62836	Ras-related protein Rap-1A	Rap1a	17.1476	17.3687	17.5105	18.0866	17.4058	17.7502	17.673	17.4853	17.9873	17.6635	16.7349	17.9162	17.8361	17.8006	17.6194	17.4455	17.8538	17.2563	17.7434	16.5433	17.7515	17.4086	18.1245	17.2225	17.5054	18.0155	17.7636	17.2723	17.8777	17.4064	17.8468	17.7699	18.091	17.5212	17.6974	17.7792	17.8182	17.6991	18.284	17.2973	18.2807	17.2825	17.1947	18.1917	17.1318	17.5702	17.9351
P40615	H/ACA ribonucleoprotein complex subunit DKC1	Dkc1	17.1963	16.7953	16.8965	16.8713	17.2598	16.7933	16.8993	17.6105	17.0376	16.6658	16.2532	17.013	17.0435	17.5863	17.1766	17.0532	17.2698	17.5096	16.4861	16.3342	16.4794	16.46	17.2185	17.0601	17.1616	17.0269	17.1844	16.2369	17.3868	17.2009	17.0811	17.3642	17.3548	17.0516	17.6168	17.2154	16.5816	17.3145	17.0146	17.8501	16.8422	16.7392	17.6321	16.0859	17.3497	16.4786	17.1574
P14882	Propionyl-CoA carboxylase alpha chain, mitochondrial	Pcca	16.2452	16.348	15.4449	16.1754	15.9904	15.9791	15.4832	16.3464	16.738	16.2336	15.7745	16.5238	16.5359	16.9145	16.6016	16.5191	16.175	16.7504	16.0689	15.7138	15.7664	15.9364	16.3813	15.8479	16.432	16.4355	16.5756	15.6905	16.5142	16.6904	15.7963	16.4653	16.5683	16.3593	16.4506	16.4515	16.1661	16.6807	16.8525	16.705	15.9164	16.1985	16.7872	16.7817	16.753	16.3802	16.5157
Q9Z0T0	Thiopurine S-methyltransferase	Tpmt	16.1815	17.0259	16.7297	16.8491	16.9299	16.8931	16.4977	16.4524	17.115	17.0471	16.4412	17.0459	17.3722	17.0404	16.9839	16.9077	16.6505	16.5246	18.0659	16.7018	17.1633	17.0146	17.0631	16.6021	17.0031	16.9614	17.2459	16.9487	16.9691	17.88	17.2833	16.8321	17.0093	16.7833	16.7484	17.1921	17.2153	17.0799	16.413	17.1342	16.7727	16.7397	17.3231	16.9805	17.343	16.9993	17.1372
P97711	G protein-coupled receptor kinase 6	Grk6	15.841	15.4213	15.8631	16.162	15.9597	15.9404	15.5251	16.1065	15.8448	15.4454	16.2452	15.8851	15.6534	16.1419	15.9404	15.8185	15.9477	16.2178	15.8932	16.3183	16.4691	15.8313	15.9551	16.032	15.8992	15.8324	15.9149	16.1397	16.2062	16.2879	16.0672	15.9359	15.8985	15.8901	16.0566	15.8454	15.7978	15.9171	15.7413	16.1028	16.2839	15.999	15.1787	15.9388	16.0444	15.4006	16.3694
P54100	Proto-oncogene vav	Vav1	15.8701	16.4734	16.1824	16.8068	16.2501	16.4736	15.8009	16.8963	17.0389	16.6531	16.1207	16.0633	16.6358	17.001	16.5066	16.5919	17.2904	16.9219	16.0782	16.4116	16.6982	16.7403	16.4558	16.5089	16.6754	16.341	16.8809	15.9998	17.0778	17.1395	16.9265	17.0129	16.7177	16.8075	16.8783	16.942	15.9842	17.1304	16.2109	17.0588	16.1006	16.8986	16.8006	16.2848	16.5317	16.1236	17.0326
Q64559	Cytosolic acyl coenzyme A thioester hydrolase	Acot7	16.95	17.9465	17.6046	17.7898	17.647	17.9332	17.7494	17.9027	17.6998	17.7566	17.9077	17.9646	17.8832	17.6901	17.977	17.907	17.7535	18.1021	18.7704	18.1512	17.5062	17.9969	17.5397	17.0112	17.568	17.5046	17.8051	17.7276	17.5738	18.0651	17.5878	17.289	17.4658	17.3232	17.3215	17.7377	17.8498	18.0016	17.5189	17.8989	17.7558	17.6063	17.5413	17.9213	18.3299	17.8995	17.5188
D3Z8L7	Ras-related protein R-Ras	Rras	17.84	17.219	17.075	17.0864	17.1718	16.6941	17.5312	16.6094	17.0968	17.0929	17.7455	17.1053	17.0058	16.9445	16.9067	16.5434	16.3289	17.0525	17.0122	18.0537	16.7859	16.553	16.9318	17.5101	17.2981	17.2073	16.9493	17.6324	16.9307	17.2365	16.7346	16.5589	16.4856	17.2379	16.1031	16.7902	17.2643	16.8786	17.1577	16.6952	16.9836	17.3207	16.3503	16.4586	17.1229	17.5267	16.5483
P62902	60S ribosomal protein L31	Rpl31	18.4043	18.2911	18.3735	18.2303	18.4172	18.1362	18.4973	18.6265	18.0448	18.0747	17.4865	18.3113	18.143	17.8885	18.3753	18.0056	17.7142	18.4009	17.8275	18.1691	18.3192	18.3078	17.8833	17.4435	18.085	18.3354	18.006	18.606	18.6872	18.5129	18.1953	18.4054	18.2715	18.245	18.2521	18.1481	17.8618	18.3405	17.9004	18.5803	18.5499	18.3069	18.061	18.4891	18.7437	18.0903	18.7518
Q75WE7	von Willebrand factor A domain-containing protein 5A	Vwa5a	17.8018	18.3388	17.7969	18.2361	18.0849	18.4314	18.1627	18.345	18.1974	18.1442	18.1106	18.1784	18.3405	18.5021	18.5026	18.4735	18.3912	18.1678	18.1664	18.087	18.4185	18.3291	18.5544	17.5745	17.9985	18.309	17.9477	18.0231	18.2722	18.3912	18.1633	18.3423	18.2099	17.9319	18.3937	18.0651	18.279	18.4004	18.3834	18.3182	18.4553	17.901	18.274	18.7397	18.3017	18.5354	18.4205
Q9Z1M9	Structural maintenance of chromosomes protein 1A	Smc1a	16.81	16.49	16.9355	16.577	17.0507	16.3547	16.677	17.0999	16.6701	16.9221	17.0009	16.9181	16.5114	17.1319	16.6517	16.0977	16.6814	16.7165	16.8873	17.1234	17.0246	16.4629	16.4034	16.9095	16.8473	16.353	16.4049	17.3459	16.5734	16.8817	17.126	16.8169	16.3	16.793	16.296	16.8783	17.0808	16.4063	16.1034	16.2963	16.6395	16.7469	16.3246	16.7031	16.7814	16.1855	16.5902
Q5XIF6	Tubulin alpha-4A chain	Tuba4a	19.8486	19.8902	19.6626	19.5553	20.0037	19.5896	19.736	19.2165	19.1332	19.6551	20.1197	19.5402	19.8304	18.9805	19.2096	19.0986	19.3653	19.1128	19.8714	20.4114	19.5939	19.8511	19.0683	19.8758	19.6739	19.4884	19.3472	19.9701	19.0878	19.2907	19.4057	19.3707	18.6139	19.6532	18.4451	19.5789	19.7048	19.1904	18.8367	18.9658	19.2197	19.5451	18.8755	19.3258	20.1039	19.2138	18.9127
P70645	Bleomycin hydrolase	Blmh	17.8826	18.1786	17.9676	17.9886	17.4368	17.8598	17.7155	17.4169	17.9747	18.3628	17.697	17.9463	18.1366	17.1953	17.4894	17.4504	17.6533	17.9807	18.68	17.5201	17.7343	17.4006	17.7489	18.2091	18.3402	18.1867	18.1735	18.0138	17.3839	17.5489	18.1531	17.5762	18.0933	17.8523	17.6622	17.8164	17.5767	17.2949	17.8261	17.4407	17.1696	17.6227	18.0196	17.3653	17.4423	17.7637	17.2477
Q07984	Translocon-associated protein subunit delta	Ssr4	16.1892	15.3217	15.3973	15.1798	15.9696	15.4357	14.3349	15.617	15.6147	14.7561	16.6002	15.4985	14.4155	16.0789	15.632	16.7251	16.1155	14.8954	14.0209	16.2371	14.8905	15.9699	13.6103	16.211	15.2547	13.288	14.748	15.6468	15.3058	15.114	15.7191	16.1558	15.0308	16.6298	14.723	16.2972	16.0239	14.8735	14.6962	15.2139	15.6411	16.5811	15.0798	16.2132	15.4299	15.8093	16.0449
Q3B7U9	Peptidyl-prolyl cis-trans isomerase FKBP8	Fkbp8	17.5926	17.5726	17.7344	17.8186	17.5981	17.8364	17.8393	17.5861	17.8321	17.6082	17.7436	17.879	17.5589	17.986	17.6865	17.7229	17.8267	17.9209	17.5361	17.6685	17.8022	17.8046	17.7592	17.637	17.5199	17.7124	17.7007	17.9532	17.6003	17.7755	17.9667	17.2714	17.8625	17.8122	17.518	17.6704	17.7108	17.8015	17.7991	17.3741	17.7217	17.8529	17.8442	17.705	17.3636	17.8833	17.152
Q4QR75	Exosome complex component RRP45	Exosc9	17.0119	18.054	17.7244	18.1572	18.2225	17.8459	17.8494	17.954	18.1177	17.9413	17.8428	18.1814	17.4577	17.4895	18.0014	18.0857	17.3705	18.0793	17.9234	17.7715	17.8239	18.1263	17.8138	17.6525	18.0015	17.841	18.1187	17.9488	17.9783	18.2706	17.8325	17.914	17.8467	18.114	17.529	18.2835	17.9747	18.4618	17.8679	18.1645	17.9012	17.9641	18.0337	17.5004	18.1553	18.1707	17.8879
P18614	Integrin alpha-1	Itga1	16.3708	16.1173	16.1661	17.2979	16.2904	16.3092	15.9288	16.7065	17.1077	16.9458	15.8153	16.4665	16.7951	16.9035	16.6102	16.6711	16.4709	16.5975	15.6874	15.7667	16.2324	16.3551	17.0043	15.5005	16.5861	16.3463	16.8859	16.4238	16.5006	17.4835	17.1668	17.0474	17.2057	16.8281	16.9801	16.6192	16.8487	17.1127	16.3467	17.4967	17.0045	15.8832	16.6156	16.9426	16.1875	16.5011	16.9262
Q62651	Delta(3,5)-Delta(2,4)-dienoyl-CoA isomerase, mitochondrial	Ech1	16.6944	17.1746	16.7849	17.6436	16.576	17.1257	16.799	17.1553	17.0895	17.568	16.3935	17.6805	17.1499	17.5922	17.2658	17.1985	16.8457	16.9923	17.2947	16.9448	17.3181	17.1154	15.9807	17.1879	16.5946	17.0506	16.8555	17.2073	17.192	16.8722	16.3982	17.7102	17.6362	16.3839	17.4857	17.2757	17.3052	17.1659	17.7915	17.0752	17.2875	15.2968	17.422	16.7098	16.7454	17.2457	16.9658
Q02765	Cathepsin S	Ctss	17.6531	17.5517	17.6407	17.226	17.8952	17.0821	17.5207	16.895	17.2918	17.5439	18.0042	17.4545	17.6661	17.201	17.4938	16.9427	17.7671	16.9914	17.73	17.9284	17.3028	17.5982	17.059	17.7738	17.5905	17.3712	17.5177	17.8314	17.0425	16.8623	16.7861	17.4587	17.093	17.5331	16.9361	17.2937	17.5067	17.4175	17.5128	16.5397	17.1303	17.8603	16.7938	16.697	17.492	17.7724	17.2521
P17078	60S ribosomal protein L35	Rpl35	17.8642	17.7139	17.0056	17.3488	17.8259	17.461	17.4277	18.0022	17.7166	16.9151	17.8369	17.0221	17.8497	17.1344	17.1937	17.3821	17.3113	18.2087	16.4907	17.8463	16.6712	18.297	16.58	17.0881	17.5194	17.9075	15.9659	17.7411	17.7543	18.1711	16.4446	17.1407	17.4792	17.647	18.3743	17.2855	17.5568	17.3569	16.2901	18.3288	17.4241	17.7381	17.933	17.6074	17.7085	16.8598	17.4896
P22062	Protein-L-isoaspartate(D-aspartate) O-methyltransferase	Pcmt1	17.5283	18.2235	17.6331	17.9121	18.0781	17.9505	17.6006	17.9568	18.1326	17.9368	17.9039	18.1885	17.7208	17.5623	18.3457	17.6609	17.5864	18.1592	18.3286	17.2383	18.0995	17.8142	17.854	17.85	17.7291	18.1491	18.0422	17.8392	18.2342	18.382	18.0489	17.8212	17.8676	17.6175	17.8216	18.0252	17.9668	18.3373	18.285	18.0647	17.9935	17.8389	17.6166	18.0908	17.8091	18.2876	17.6866
P20761	Ig gamma-2B chain C region	Igh-1a	17.7763	18.6968	19.0923	19.7846	19.695	19.8133	18.3251	18.3257	18.6389	18.7569	19.0532	18.9723	18.8592	19.5355	19.0412	19.3941	17.8583	18.2908	19.56	18.8442	18.3114	19.2648	18.554	19.3313	19.1684	19.1667	19.306	17.1589	17.6637	18.5361	17.3872	18.9762	18.656	18.449	18.7264	18.1465	18.163	19.1175	19.3961	18.6679	19.9294	19.1185	18.3758	18.7194	18.5598	18.1441	18.0374
Q4FZX7	Signal recognition particle receptor subunit beta	Srprb	15.8594	17.9799	17.5538	18.6051	17.0486	18.6809	17.6777	18.218	18.7068	18.742	16.8299	18.6683	18.2833	18.5941	18.3821	18.6513	17.2237	18.5029	17.5588	16.509	18.1768	17.8915	18.5146	16.4638	17.7718	18.8245	18.653	17.5077	18.5067	18.6694	17.8908	17.731	18.5713	18.3731	18.1119	18.0441	17.8714	18.9473	18.8927	18.3257	18.7654	17.5321	17.8084	18.7315	17.6553	18.8333	18.6229
Q9QY17	Protein kinase C and casein kinase substrate in neurons 2 protein	Pacsin2	14.3392	15.4835	15.8832	15.6095	16.1816	14.908	15.1423	16.1301	15.3191	15.7502	15.2363	15.3875	16.7912	16.0431	15.6113	16.4335	15.9918	14.7901	15.3065	14.8281	15.6498	15.395	16.1632	14.8606	15.0255	14.9793	15.9639	15.4807	15.3952	15.8325	15.252	15.8196	15.8611	15.1586	15.8794	15.6738	15.3055	15.7576	15.4821	14.542	15.6802	15.8063	14.8812	16.0456	15.5242	15.4023	15.8536
Q8K1P7	Transcription activator BRG1	Smarca4	18.1017	18.0387	17.8182	18.0741	18.0908	18.0354	17.6174	17.7222	18.6173	17.8225	17.9193	18.1653	17.8203	18.109	18.1122	18.6108	17.7619	18.5133	17.4215	17.9053	17.4963	17.5757	18.271	18.1017	18.2722	17.6853	17.909	17.9355	18.4147	18.4466	18.4142	18.452	18.4959	18.6301	18.296	18.2843	17.8969	18.1462	17.9504	18.4569	17.6799	18.2619	18.6341	18.0755	18.0684	18.1738	18.3238
P97834	COP9 signalosome complex subunit 1	Gps1	15.1152	15.6645	14.7077	14.987	15.3847	14.8	15.6262	14.8137	14.8996	14.9469	15.3001	14.6677	14.7795	15.242	15.4777	15.3041	15.2906	15.1427	15.3256	15.2543	15.2181	14.7324	14.7505	15.4732	15.2432	15.3491	14.7756	14.588	14.6877	15.7051	14.8136	15.3539	15.5049	15.0335	15.96	14.8107	15.1781	14.6954	14.0489	14.49	15.3985	14.1604	15.2988	15.0372	15.1224	15.534	15.3394
Q5I0E2	PHD finger protein 11	Phf11	17.7484	16.6273	16.7185	16.6662	17.528	17.4871	17.1326	17.3009	16.6436	16.8066	17.0829	17.0108	18.3645	18.9121	18.1397	18.1684	17.3685	16.7967	17.2261	17.5762	16.8408	16.6394	16.6633	17.5685	16.945	17.8405	18.0304	17.0361	16.6526	17.6037	16.5365	17.2265	16.7659	17.3945	17.3388	16.9632	17.0609	18.1665	18.0202	17.0587	16.4625	17.8284	18.3361	18.2826	18.4599	16.3414	16.8877
Q5HZE4	Methylthioribose-1-phosphate isomerase	Mri1	16.0055	16.0662	16.1542	15.8779	15.6927	15.9495	15.3782	15.8953	16.9233	15.779	16.5903	15.762	16.0431	16.2753	15.6886	15.127	15.79	16.7654	16.2643	15.9062	15.9707	15.1809	15.9826	15.969	16.1757	15.6838	16.312	16.1531	15.9131	16.4182	16.1991	15.7018	16.0238	16.3343	16.3314	16.4108	15.2299	16.3575	15.13	16.2153	15.9808	15.8416	16.1733	16.1653	15.8976	16.3536	16.7067
P62282	40S ribosomal protein S11	Rps11	19.7512	19.7945	19.9147	19.9359	19.986	19.6291	19.7891	19.4542	19.532	19.5387	19.5227	19.5959	19.5315	19.8027	19.6053	19.6837	19.527	19.4384	19.2274	19.6848	19.6959	19.5307	19.2549	19.4781	19.9356	19.4962	19.7171	19.1331	19.6851	19.3716	19.4395	19.7072	19.2769	19.7402	19.4545	19.6518	19.3051	19.5876	19.4274	19.7741	20.014	19.5502	19.3668	19.6269	19.9316	19.2132	19.5419
D3ZW55	Inosine triphosphate pyrophosphatase	Itpa	16.4618	18.0403	17.0925	16.924	17.2163	17.6092	16.9243	16.9245	17.7325	17.8194	17.1869	17.6851	17.8601	16.4866	17.5013	16.9365	17.1833	17.3209	18.2615	17.1646	17.2183	16.996	17.286	17.316	17.5777	17.8634	17.8531	17.0435	17.3356	17.56	17.794	17.3351	17.4448	17.3799	16.8142	18.0073	18.0295	17.2133	17.4274	17.3551	17.0205	17.4232	17.0971	17.1575	17.2455	17.6762	17.3925
Q9QXU8	Cytoplasmic dynein 1 light intermediate chain 1	Dync1li1	16.9981	16.6736	16.7889	16.0796	17.087	16.7523	16.8593	17.4822	16.5388	16.2949	17.4716	16.1063	16.5531	16.2711	16.5489	17.247	16.809	17.1151	16.511	17.5908	16.6275	17.1934	16.8295	17.1874	16.8936	16.4806	16.8058	16.7766	17.1884	16.8616	16.3647	16.3933	16.288	16.9625	16.4182	17.4941	16.8802	16.9822	16.6857	16.6765	17.692	16.9216	17.3098	16.5685	17.3042	16.8439	16.8577
Q5XIW8	U4/U6.U5 tri-snRNP-associated protein 1	Sart1	17.8556	17.3966	18.2728	18.0296	17.8486	17.9935	18.0302	18.7754	18.1346	17.7884	17.6671	18.2	17.9579	18.55	17.4944	18.7701	17.8538	18.441	17.4882	17.0785	18.3021	17.5336	18.6192	17.4405	18.1264	17.979	18.0148	17.8069	18.3653	18.6982	18.2043	18.3323	18.5238	18.2391	18.6598	18.1046	18.0134	18.1997	17.9875	18.8522	17.8069	17.9109	18.5187	18.5382	18.4149	18.1764	18.1645
A0JPJ7	Obg-like ATPase 1	Ola1	16.119	15.5684	15.7188	15.2324	15.9678	14.6713	15.2021	14.4594	14.5207	15.4773	16.2678	15.2478	15.1394	14.9698	14.3773	14.6992	15.6439	15.6287	15.8013	16.491	14.9999	15.2952	15.9106	16.4376	15.3651	14.595	15.4031	16.0386	14.5307	15.545	15.1202	14.6075	14.233	15.4357	14.5562	14.7795	15.3949	14.4688	15.1771	15.0849	14.5987	15.3783	14.828	14.5523	15.6587	15.5239	14.5328
P62914	60S ribosomal protein L11	Rpl11	20.6058	20.7085	20.4205	20.2539	21.035	19.8655	20.6881	20.299	19.6817	20.417	20.176	20.3113	20.1788	19.8372	20.2224	20.0709	20.145	20.275	20.2073	20.4222	19.7594	20.2308	19.5309	20.3526	20.1515	20.1556	20.1907	20.4849	20.3461	19.5469	19.4613	19.9424	19.7056	20.0711	19.5397	20.246	20.1623	20.0484	19.9155	20.1784	20.3817	20.0863	19.4022	19.9063	20.4328	20.1476	19.9026
Q9Z1N4	3'(2'),5'-bisphosphate nucleotidase 1	Bpnt1	16.4707	16.8486	16.4776	16.6375	16.4819	16.4238	16.3921	16.9833	16.9907	16.4255	16.1545	17.135	16.6763	16.4539	16.9613	16.4834	15.9493	17.0763	16.4121	16.6282	16.6267	17.4371	16.8669	16.2057	17.9888	16.7167	17.4869	16.6088	16.9425	16.8619	17.7547	17.1918	17.3865	17.0502	18.0326	17.5345	16.4136	16.6087	17.3083	17.0641	16.2904	17.5977	17.5975	16.1577	16.857	16.8514	16.3312
P63281	SUMO-conjugating enzyme UBC9	Ube2i	18.2238	18.2211	18.2768	17.9135	18.322	17.8274	18.2977	17.8072	17.669	18.1914	18.231	17.9817	18.0039	17.9392	17.8036	17.7448	18.0786	17.9131	18.6271	18.3376	17.8469	18.0056	17.9448	18.4099	18.408	17.9689	18.5091	18.59	17.9384	17.6049	17.9514	17.5945	17.7532	18.2407	17.87	18.1501	18.3343	17.6691	18.1636	17.6483	17.6112	18.321	18.1632	17.5965	18.4477	17.9962	17.7874
Q561S0	NADH dehydrogenase [ubiquinone] 1 alpha subcomplex subunit 10, mitochondrial	Ndufa10	17.0309	16.1552	16.4826	15.771	15.7098	14.6018	16.2397	15.9956	15.4994	15.6118	15.9225	14.1138	16.4632	15.6397	15.9495	15.5059	15.9502	16.4293	16.0905	16.2587	15.7916	15.6965	16.3577	16.7966	15.8303	15.2768	16.2282	16.4808	16.1432	15.1732	15.1782	16.0045	15.4211	15.9555	14.6212	15.7753	15.2532	15.4284	14.7661	15.4937	15.0004	16.068	15.8672	14.9198	16.7038	14.7925	14.8073
Q5XI81	Fragile X mental retardation syndrome-related protein 1	Fxr1	16.0857	16.4134	16.7524	16.579	16.7377	16.4599	16.8146	16.4699	16.1252	16.3413	16.5461	16.3446	16.4287	16.7397	15.992	16.1548	17.1235	16.8162	16.4073	16.4465	16.4338	16.8946	16.3584	16.0288	16.7922	16.506	16.3623	16.4806	16.4544	16.3935	16.1227	16.4776	16.0961	16.7941	16.3181	16.3377	16.5711	16.3558	15.7319	16.1245	16.6962	16.7009	16.4721	16.1902	16.6517	16.246	16.2552
O35964	Endophilin-A2	Sh3gl1	16.4631	16.2432	16.5781	16.8364	16.4771	16.6924	15.845	16.7171	16.4055	16.5084	16.1722	16.0641	16.6533	16.4791	16.7198	16.6422	16.8263	16.9585	16.6405	16.9775	16.5617	16.1392	16.9246	17.1147	16.43	16.0103	16.3435	16.8193	17.0326	16.8702	16.1735	16.8693	16.5591	17.1923	16.8524	16.7354	16.3828	17.0057	16.698	16.7889	16.647	16.5308	16.5058	16.8632	16.7594	16.2958	16.5121
Q64591	2,4-dienoyl-CoA reductase, mitochondrial	Decr1	17.1692	17.1065	17.1962	17.7123	17.5586	17.1235	17.7051	17.8507	17.0161	17.3141	17.1178	17.5467	17.4433	17.0874	17.1035	16.8026	17.6678	17.7077	17.2619	17.4675	17.241	17.3874	16.9045	17.375	17.2887	17.1863	16.7907	17.4622	17.0997	17.4151	17.2456	17.1202	16.7142	17.5273	17.4636	17.4321	17.5958	17.0083	17.3525	16.9777	17.338	17.1582	16.4944	16.9755	17.5665	17.3256	16.7834
Q5I0G4	Glycine--tRNA ligase (Fragment)	Gars	17.5664	18.2248	17.5157	17.881	17.9559	17.9993	17.5088	17.3656	17.7526	18.1248	17.9478	18.1095	17.8357	17.5546	17.8057	17.486	17.5545	17.3329	18.2956	17.887	17.2853	16.3225	17.422	17.7555	17.7381	17.7276	17.975	17.3763	17.545	17.1718	17.6633	17.4749	17.6055	17.8462	17.2239	17.8862	18.0126	17.8363	17.2738	17.4435	17.5871	17.6368	16.9192	17.0662	17.3124	18.0633	17.3743
Q5FVC7	Arf-GAP with coiled-coil, ANK repeat and PH domain-containing protein 2	Acap2	16.2863	15.3111	16.1051	16.3697	15.4351	17.1318	15.8396	15.8927	16.4375	16.1068	15.0082	16.3574	15.7714	16.1632	16.7296	16.2365	15.2214	16.4885	15.9609	15.4533	17.0361	15.7419	16.8578	15.8411	16.1545	15.7273	15.2504	15.6821	16.5022	16.9351	16.1957	16.1578	16.2553	15.6061	16.6484	16.1054	15.9282	15.4647	15.8037	16.2678	16.0746	15.7633	16.5177	16.3024	16.0928	16.4377	16.6191
P85515	Alpha-centractin	Actr1a	16.5193	16.5207	16.6855	16.0806	16.6509	16.1453	15.4551	16.0635	15.9479	16.3267	15.01	15.3805	14.6419	15.6547	16.1201	15.7729	15.9071	15.5038	16.2468	17.0363	16.0858	15.7693	16.0683	15.5146	15.4319	15.9952	16.2425	16.7191	15.4968	14.8198	15.8697	15.8505	15.8514	15.9149	15.0354	16.1343	16.2933	15.9722	15.8001	15.1317	16.0489	16.2019	15.2093	15.96	16.601	16.0878	15.9893
Q9JJP9	Ubiquilin-1	Ubqln1	19.1087	18.7676	18.6202	18.2661	18.9299	18.422	18.8118	18.9323	18.6436	18.4963	19.2448	18.426	18.4955	18.5141	18.384	18.5978	18.1606	18.642	18.7308	19.3007	18.5897	18.2517	18.6028	18.614	18.6346	18.5295	18.7258	18.7779	18.6652	18.6641	18.5199	18.3281	18.5338	18.4689	18.2144	18.507	18.6188	18.3916	18.4609	18.6082	18.4504	18.6214	18.816	18.734	19.1963	18.4578	18.411
P29147	D-beta-hydroxybutyrate dehydrogenase, mitochondrial	Bdh1	14.9607	16.191	16.2519	15.9622	15.3851	16.1467	16.3366	16.0849	15.7904	16.0398	15.5256	15.7946	16.6892	17.2799	15.8144	16.1377	16.6431	15.794	16.333	14.5671	17.0986	16.4542	16.7717	15.813	15.7038	16.115	16.3207	15.9515	14.4714	15.726	17.3549	16.1484	16.068	15.2524	17.1892	15.3122	16.1367	16.6528	16.1689	15.5904	15.8297	15.4648	16.1874	17.7331	16.0306	14.9794	15.7511
P20070	NADH-cytochrome b5 reductase 3	Cyb5r3	17.0924	17.0756	15.6307	16.3587	16.8493	16.7591	16.7808	15.3291	17.2513	16.9528	16.3849	17.007	17.1375	17.2678	17.0619	16.2697	16.9229	16.4206	16.7382	15.2178	16.5509	15.5807	16.9698	17.1333	16.3729	17.1098	16.8573	16.5743	16.7978	16.7677	16.7477	17.2209	16.5815	16.8481	16.9144	16.4862	16.6729	16.6692	16.9811	17.4284	16.8036	15.4436	17.0531	16.5627	16.8972	17.0881	16.492
Q56A18	SWI/SNF-related matrix-associated actin-dependent regulator of chromatin subfamily E member 1	Smarce1	16.4548	17.8327	18.2339	18.1959	17.9626	17.8407	17.5217	17.7453	18.3646	18.0044	17.3101	18.2193	17.8011	16.8197	17.7077	17.4806	17.9672	17.8083	17.6993	17.3927	17.8088	18.1677	17.3226	16.7181	18.2941	17.8115	17.8317	17.7022	17.849	17.4183	16.7101	17.6833	17.7247	18.1434	16.8999	18.3422	18.0482	18.073	17.8258	17.0414	17.7649	18.0113	16.3556	17.4755	17.1983	17.9983	17.9165
P61078	Ubiquitin-conjugating enzyme E2 D3	Ube2d3	18.839	19.5752	18.8371	18.8104	19.4209	18.7312	18.8005	18.5075	18.5278	19.5692	19.2365	19.4129	19.2437	18.3798	19.2142	18.3578	18.7127	18.2615	20.0898	18.9584	18.6301	18.5504	18.7182	19.969	18.9949	19.0593	19.8748	18.9234	18.9078	18.3443	18.8125	18.4472	18.5681	19.0187	18.4656	19.1246	19.2692	19.0176	19.2018	18.6896	18.8147	19.2693	18.3023	18.2816	19.0655	19.2714	18.4978
Q5U216	ATP-dependent RNA helicase DDX39A	Ddx39a	18.4164	17.7187	17.3164	16.6566	17.2878	17.9867	17.668	16.4891	17.1093	17.7424	17.9039	17.4056	16.4809	16.4497	17.3689	16.0485	17.734	16.403	17.8168	18.0432	16.8246	16.9334	17.6	18.1215	16.749	17.2312	16.8478	18.3738	17.0294	16.7292	17.3899	16.9004	17.2174	17.304	16.5429	17.137	17.5402	17.948	15.938	16.7488	17.4756	17.1125	16.9816	16.3386	17.1022	17.4616	16.8301
P20673	Argininosuccinate lyase	Asl	15.2673	14.5807	13.8631	14.6869	15.0066	15.1609	15.3221	15.5555	14.8527	14.9902	14.8705	15.2867	15.2879	15.161	15.1171	15.7025	14.9956	15.379	14.4437	15.3326	15.2641	15.3807	15.1431	16.2034	15.283	14.5789	14.0655	14.2301	15.3731	15.9818	15.2564	15.915	15.2077	15.1853	15.535	15.3588	14.4567	15.02	14.7095	16.6646	14.9358	15.0246	15.9818	15.5808	16.0744	14.4816	15.8451
B0BN93	26S proteasome non-ATPase regulatory subunit 13	Psmd13	16.4913	15.3416	14.4883	15.4115	14.7764	15.2395	13.8646	15.2015	14.7551	14.7409	16.6825	15.1943	14.6698	15.1494	14.9253	14.5495	16.2071	14.9944	14.2224	16.007	15.2071	14.7139	14.9281	16.6609	15.215	15.3185	14.5812	15.8007	15.0262	14.6741	14.5167	14.8645	15.8319	14.8169	15.1935	15.0953	14.7461	14.8507	14.6409	14.9767	15.0748	15.2025	14.4288	14.5695	17.0369	14.0463	15.0019
P50116	Protein S100-A9	S100a9	15.9256	16.4992	16.6512	17.4662	17.1586	16.6023	15.8813	16.4647	18.331	16.3912	16.5053	15.809	19.1477	18.7731	17.5622	16.0727	18.4504	17.7636	17.0981	16.3568	15.6408	16.3349	18.0252	16.5527	17.4592	16.8547	16.6023	15.7437	17.1926	16.364	18.8587	18.2777	17.4	17.0373	18.9097	17.7532	16.9857	17.3979	17.0302	18.983	15.9152	16.51	18.0768	17.2678	16.6254	16.0958	16.2281
Q2LAP6	Testin	Tes	15.9824	15.6462	15.9947	15.4175	14.902	15.5876	15.3002	15.785	15.9702	15.1945	15.8516	15.7721	15.6707	15.9351	15.401	15.5452	15.7537	14.4323	15.7562	15.5723	14.9142	15.5355	15.5318	16.1661	16.5987	15.2517	16.4541	15.5084	15.5452	14.9549	15.687	15.3365	15.3929	14.982	14.6169	15.9255	15.6327	15.2413	16.0038	15.5909	15.2026	15.983	15.4124	14.9035	16.5568	15.2609	14.866
Q5PPH0	Enolase-phosphatase E1	Enoph1	15.8438	15.2086	15.6344	14.7247	14.7453	14.4993	15.7699	15.2377	15.3166	14.9192	16.4883	14.9926	14.8962	14.1968	15.33	14.8374	15.3395	15.4451	15.2952	16.7315	15.4901	14.8812	15.1881	16.3435	15.2034	15.3477	15.2582	15.225	15.713	15.4951	14.8957	14.4024	15.8335	15.8639	14.4799	15.0302	14.9026	14.397	15.4254	15.6293	14.3829	15.4797	15.1514	14.9722	15.6274	15.303	15.1219
P38062	Methionine aminopeptidase 2	Metap2	15.4376	15.5549	15.9897	16.433	14.9887	16.6707	15.325	14.9123	15.8981	15.8837	15.0939	15.7126	15.4199	15.3547	15.7475	16.1629	15.1412	15.5304	16.5217	15.021	16.659	16.1312	15.8183	14.4748	16.1852	15.819	16.2523	15.4571	15.9153	16.1257	16.6918	16.0176	16.1857	16.4163	16.0206	16.2372	15.4516	15.7176	16.4611	15.7513	16.2258	15.9545	16.4503	16.0112	14.6929	16.1767	16.6206
P04276	Vitamin D-binding protein	Gc	18.4386	18.4431	18.2486	18.6749	18.4772	19.1919	17.9468	18.5633	18.8853	18.7461	18.174	18.2374	17.8399	17.8896	18.6676	18.9097	18.0849	18.2306	18.3745	17.8934	18.7273	18.4749	18.6008	18.2565	17.5695	18.0587	17.9486	18.3823	18.0183	18.1474	18.2919	18.9675	18.7971	18.379	18.0066	18.4683	18.1293	17.7929	18.302	18.3391	18.2643	18.127	18.4499	19.0202	18.5465	19.1933	18.9175
B0BN18	Prefoldin subunit 2	Pfdn2	18.2523	18.801	18.6572	18.9478	18.8133	18.8429	18.2493	18.8533	18.7262	18.296	19.0189	18.7464	18.485	18.7258	18.6193	18.8675	18.6622	18.74	18.5263	18.9286	18.9703	18.6613	19.1007	18.1502	18.5394	18.6013	18.5846	18.5809	18.718	19.3128	19.1353	18.8813	18.8929	18.7655	19.3685	18.9272	18.5893	19.0148	18.8886	19.0299	18.8066	18.8921	19.4112	19.202	18.8887	18.5231	19.0808
P0DMW1	Heat shock 70 kDa protein 1B	Hspa1b	18.4539	17.6263	17.2472	17.2018	17.4957	17.5717	17.5643	17.7458	17.4854	17.0894	16.6749	17.6734	16.9315	17.1197	17.5075	17.7067	17.6679	17.4056	17.2037	17.5014	17.2685	17.2049	17.0394	18.6742	18.0615	17.2769	17.126	18.2354	16.5268	17.2959	17.077	17.4373	17.3055	18.3145	17.326	17.4836	17.725	17.7898	17.7405	17.5669	17.3588	18.2656	17.4661	17.4918	17.5986	17.2917	17.6807
Q99ML5	Prenylcysteine oxidase	Pcyox1	17.2796	16.6316	17.2789	16.8319	16.874	16.8112	17.103	16.2029	16.7884	16.884	17.366	16.8917	16.7172	16.762	16.0746	16.9581	16.6001	16.9326	16.863	17.3275	16.9451	16.7249	16.6005	18.046	16.8583	16.876	16.5457	17.1087	16.8483	16.7232	16.8482	16.5696	16.5121	17.1429	16.6443	16.9004	16.8269	16.2366	17.1557	16.725	16.8351	17.199	16.5184	16.9475	17.1204	16.697	16.8611
Q5RJQ4	NAD-dependent protein deacetylase sirtuin-2	Sirt2	15.1765	14.9171	16.1949	16.6792	15.3201	16.1473	15.6068	15.4332	15.5694	15.5463	16.1215	16.3031	15.1733	15.4488	15.3113	17.3822	15.5759	15.362	15.352	15.8504	15.5948	15.4912	16.5343	15.6374	15.987	16.175	16.4698	15.5943	16.0912	16.8062	16.3107	16.4709	16.0358	16.0727	16.2455	16.1019	15.7275	17.3238	16.4217	15.8672	16.1522	15.815	15.6994	17.3757	15.6757	17.3803	15.8979
P08081	Clathrin light chain A	Clta	16.3224	16.0719	17.17	17.5958	16.3802	16.8843	16.8974	17.4138	17.6716	17.0452	15.8867	16.6188	17.6983	16.5516	16.0826	17.6631	17.6956	16.0142	16.3227	15.6688	17.3919	17.1292	16.478	17.3751	16.4881	16.8399	16.1821	16.1317	17.0469	16.3264	16.1882	17.8194	17.8218	16.4652	17.5438	16.3071	16.2467	16.3365	17.0823	16.1927	18.1837	15.8455	16.1608	17.7296	15.7281	16.3891	17.5152
Q9JLT6	BH3-interacting domain death agonist	Bid	17.9381	18.3458	17.9985	18.5613	17.9656	19.001	18.1282	18.812	18.8668	18.4272	17.9608	18.6022	18.3928	18.7155	18.7813	18.8801	18.232	18.3759	18.5213	18.1157	19.1916	18.3229	19.1561	18.1909	18.0003	18.58	18.4413	18.0815	18.7039	18.6902	18.9093	18.7886	18.9059	18.2346	19.3429	18.4753	18.4932	18.85	18.6624	18.8956	18.7226	18.0791	19.2847	19.3375	18.3443	18.2998	18.9199
D3ZBE5	Serine/threonine-protein kinase Nek7	Nek7	16.9835	16.9535	16.8407	16.6445	16.97	16.7303	16.925	16.9654	16.6709	16.6219	16.974	16.6629	16.4101	16.3465	16.5217	16.8507	16.5701	16.6993	16.9084	17.2394	16.5211	16.7271	16.0378	17.3496	16.7519	16.3535	16.685	17.2258	16.7478	16.402	16.3539	16.6435	16.4854	16.9563	16.2559	16.7661	16.8819	15.6489	16.4486	16.5518	16.3032	16.7793	16.4183	16.6462	17.1938	16.9065	16.6433
P07633	Propionyl-CoA carboxylase beta chain, mitochondrial	Pccb	14.8012	15.5631	15.1244	16.0091	15.5848	15.2791	15.2367	15.1683	15.1626	15.251	14.8683	15.8478	14.3717	15.7296	15.7422	15.1511	15.4376	14.9851	15.4019	15.2284	15.6035	15.7713	16.2412	14.4644	15.0837	15.7184	15.7074	15.1496	15.6951	15.7793	15.8066	15.7879	15.8543	15.7465	15.5389	15.6742	15.4529	15.692	15.236	15.3665	15.9151	15.2793	15.4503	15.2872	15.5673	15.8539	16.1813
Q7TQ94	Deaminated glutathione amidase	Nit1	16.9076	15.6077	15.63	15.9603	14.1759	13.8333	15.7143	15.7449	16.3947	15.4298	15.6268	14.9588	16.4484	16.3734	15.8564	15.9667	16.7392	15.8259	15.2914	15.4395	14.8328	15.9096	16.0487	16.7593	16.4433	14.4376	16.1128	14.8705	14.8699	15.9205	15.7139	16.458	15.5298	15.3398	16.0746	15.6396	15.8189	14.9416	16.0499	16.0158	15.7882	15.582	16.3406	15.678	16.8254	15.0611	15.6483
Q62940	E3 ubiquitin-protein ligase NEDD4	Nedd4	15.6775	15.7726	15.5043	15.7839	14.877	15.631	15.5455	15.7539	15.4888	15.2941	15.1136	15.7845	15.0447	15.8704	15.4696	15.5338	15.3238	15.2602	15.5557	15.1335	16.0469	15.5864	16.0293	15.236	15.8532	15.5511	15.6613	15.1722	16.0763	15.2747	15.2175	15.7673	15.5805	15.3014	16.0772	16.0891	15.799	15.0148	15.089	15.8192	15.6276	13.4804	15.9319	15.7181	15.1066	15.4627	15.6542
P51607	N-acylglucosamine 2-epimerase	Renbp	17.096	17.5451	17.4797	17.379	17.4233	17.1791	17.3154	16.9974	17.5015	17.5425	17.6378	17.2803	17.426	17.0904	17.4138	17.3956	17.0952	17.8441	17.2519	17.2916	17.27	17.2859	17.2864	17.2593	17.5093	17.417	17.4938	17.5837	17.7125	17.378	17.1168	17.6007	17.9276	17.4597	16.6679	17.5789	17.6018	17.5704	17.3944	16.9198	17.2132	17.3398	17.6672	16.5695	17.0825	18.0572	17.1426
Q4KM65	Cleavage and polyadenylation specificity factor subunit 5	Nudt21	17.2363	16.9331	17.312	16.1936	17.3169	16.8903	17.1265	16.8379	17.0054	16.9592	17.6879	17.3708	16.4649	15.784	16.7621	17.029	16.4861	17.1625	16.8693	17.6137	16.7705	16.9622	17.2421	16.5137	17.3213	16.8576	16.8714	17.6685	16.728	16.5678	16.1764	16.3356	16.8543	16.9406	16.6861	17.13	17.0954	16.973	16.7002	17.2833	16.8612	17.8764	16.4627	16.0088	17.155	17.0391	16.511
P21571	ATP synthase-coupling factor 6, mitochondrial	Atp5pf	16.9243	17.2219	17.2038	17.1089	17.5102	17.3378	17.4989	16.7933	17.0161	17.128	16.949	17.0969	16.7728	17.2643	17.4224	17.654	17.2266	16.8569	16.9344	16.0596	17.604	17.7571	17.3717	16.8842	16.9117	17.166	16.9122	18.0557	17.8075	17.7304	17.203	17.0719	17.2584	17.4573	17.8442	17.5795	17.584	17.6767	17.3948	17.3854	17.7724	17.1352	17.273	17.9205	17.9051	17.0244	17.6813
Q27W02	Protein mago nashi homolog	Magoh	17.1393	16.1725	16.8639	16.2511	15.8717	16.9509	17.2122	16.7034	15.483	15.0552	16.6414	15.5778	15.6342	16.2191	15.7746	15.9545	16.5984	16.7215	15.2611	16.3666	16.1505	16.2469	16.1611	16.1996	15.9018	15.3583	15.8603	15.882	16.3863	15.8037	17.5316	16.536	17.1876	16.0314	16.5776	15.8044	16.1132	17.0059	15.6452	16.8453	16.9966	16.5566	16.5326	15.9637	16.0468	15.7338	17.0552
P05371	Clusterin	Clu	17.6741	17.6417	17.9068	17.8886	17.0835	17.2772	17.5115	18.3341	18.47	17.3834	17.4892	17.5131	17.9254	18.164	17.6503	18.8528	17.9435	18.6554	17.1873	17.4652	18.1405	17.9237	18.2269	17.6658	18.4707	17.572	17.7272	17.1786	17.8148	18.6577	18.0144	18.0547	18.0392	17.8705	17.6922	17.6125	17.731	17.558	17.2618	17.9018	17.6647	18.2051	18.4029	18.1482	17.6868	17.6563	18.1049
P49793	Nuclear pore complex protein Nup98-Nup96	Nup98	17.2543	16.9597	16.7149	17.0218	17.1568	16.7581	16.7355	17.2798	16.6393	17.0921	16.9177	17.3362	17.1924	17.1765	17.1708	17.2363	17.3532	16.997	16.9948	17.1093	16.8962	16.6986	16.5475	16.8937	17.2994	16.6635	17.1154	17.0633	17.127	17.3235	17.1068	16.8602	16.6059	16.8918	17.3728	17.3356	17.1484	17.3718	16.4586	17.1712	17.1203	16.994	17.0151	16.7532	16.6714	16.8618	17.1965
Q5U318	Astrocytic phosphoprotein PEA-15	Pea15	17.6048	18.6404	17.9222	18.4406	18.4777	18.2878	17.3355	17.8821	18.4053	18.8047	17.9958	18.6641	18.3495	17.9349	18.347	18.2376	17.7606	17.9407	18.7213	17.8964	18.5593	17.7816	18.4004	17.8213	17.9644	18.5766	18.7513	18.2274	18.0841	18.4852	18.5667	18.5075	18.2313	17.7918	18.086	18.619	18.5468	18.4849	18.6372	18.123	18.3358	17.809	17.986	18.0664	17.1824	18.9763	18.5931
O54748	Serine/threonine-protein kinase 3	Stk3	16.9821	16.992	17.1805	16.852	17.1014	17.6575	17.0582	17.7194	17.3352	16.9089	17.0426	16.9767	17.7282	16.4598	17.2526	17.2883	16.8546	16.7028	17.4314	17.7531	17.6223	17.263	17.3813	18.1257	17.1543	16.9449	17.0173	17.1912	17.121	17.1039	17.1943	16.9862	16.9598	16.7148	17.0236	16.9843	16.8895	16.9762	16.9094	16.5113	17.2873	17.0099	17.1324	17.3229	17.5027	16.9687	17.3475
Q6PDU1	Serine/arginine-rich splicing factor 2	Srsf2	20.373	18.0287	19.2357	17.5841	19.3077	17.7108	19.5644	18.5492	18.0923	17.8893	19.1101	17.9744	18.8681	19.0673	17.857	18.2531	19.5566	17.6183	17.9743	19.2316	17.7171	19.2846	17.8092	19.5407	19.0639	17.9084	18.1262	19.1485	17.8675	17.6276	18.6029	18.3437	17.5691	18.9819	18.1748	17.7169	18.0778	17.8548	18.2064	18.7006	17.812	18.7694	18.4016	17.533	19.7467	16.9141	17.8866
P39069	Adenylate kinase isoenzyme 1	Ak1	15.0857	16.5089	15.3404	16.4302	16.0002	16.0836	15.7402	15.6443	16.7675	16.1646	15.6372	16.2206	16.3328	16.28	15.2135	16.0367	15.9709	14.8144	16.0874	15.3174	16.0216	15.9692	16.4644	15.0022	15.4741	16.5751	16.3683	15.2349	16.3571	16.0927	16.3069	16.646	16.699	16.1451	16.8318	16.2095	16.1704	16.2716	16.5741	16.0489	16.272	15.137	15.9588	16.6433	16.1655	16.6193	16.3639
P42667	Signal peptidase complex catalytic subunit SEC11A	Sec11a	18.9293	17.728	18.4533	17.4889	17.6826	17.3974	18.1034	17.4514	17.4743	17.5918	18.5668	17.4911	17.1766	17.5793	17.155	17.4726	17.4872	17.5657	17.6705	19.1005	17.182	17.6576	17.2664	19.0167	18.0512	17.5344	17.2395	18.1617	17.6205	17.4347	17.2738	17.2764	17.2382	17.8738	17.3199	17.3497	17.3228	17.3379	17.2132	17.6835	17.5897	18.4636	17.389	16.875	17.8904	17.2647	16.9897
Q5XXR3	Rho guanine nucleotide exchange factor 6	Arhgef6	15.0827	16.0412	15.4992	16.0487	15.8405	16.2497	15.4761	15.9953	16.5201	15.7872	15.5237	15.5747	15.0788	16.2381	15.4609	16.2478	14.9913	15.9539	15.761	15.6143	15.0464	15.6081	15.7718	14.7512	15.6686	15.9466	15.7788	15.3928	15.652	15.9992	15.5619	16.1152	16.1044	16.2687	15.9249	16.5057	15.5553	16.3845	15.2191	16.1152	15.4871	16.1679	15.9468	15.7811	16.0856	15.6381	16.3588
Q3SWU3	Heterogeneous nuclear ribonucleoprotein D-like	Hnrnpdl	15.5091	16.7029	15.953	16.5462	15.6684	16.3685	15.8711	16.305	16.1425	16.0154	16.0065	16.6272	16.2584	17.4394	17.1222	17.7763	17.3418	17.1377	16.0019	15.8379	16.5203	16.7956	17.9093	15.1552	15.0747	16.0318	15.6186	15.4561	16.4643	16.0766	15.996	17.4997	17.8367	16.0696	17.3675	16.1372	16.3247	16.2862	16.0688	17.2273	16.3144	16.3308	16.74	17.7615	16.2031	16.0564	17.7763
Q99NH3	Guanine nucleotide exchange factor for Rab-3A	Rab3il1	15.1813	14.029	15.6875	15.5453	15.6672	15.2259	14.5886	15.4427	15.7139	15.6902	15.4238	15.2358	15.2243	14.9072	14.9651	15.5203	14.8273	16.208	15.2042	15.5146	15.549	15.8582	15.83	15.183	15.034	15.2821	15.5421	15.0012	15.0069	16.1802	15.2987	14.9973	15.4626	15.4026	15.0699	14.9917	14.4038	14.6588	15.4539	14.9425	15.182	15.7906	15.5429	13.7231	13.9192	15.675	15.8226
P15337	Cyclic AMP-responsive element-binding protein 1	Creb1	16.7437	15.564	17.0243	16.0229	16.6804	15.0433	16.9828	17.0779	16.0112	15.727	16.5761	15.9547	16.5248	16.1012	16.0604	16.4881	17.9059	17.5092	15.4382	16.7715	15.6671	17.0269	16.1919	15.7809	16.7456	15.4901	16.0766	16.8459	17.0398	15.8664	16.1698	15.8271	16.0601	16.4647	16.1558	16.1046	16.0652	15.3314	15.4771	16.1359	15.5643	15.992	16.8173	15.5784	16.8712	14.5652	15.583
Q6P756	Adaptin ear-binding coat-associated protein 2	Necap2	17.025	16.6229	17.1291	16.7511	17.0416	16.4798	17.2528	16.0294	16.4685	16.8749	16.497	16.7338	17.0671	16.393	16.2324	15.923	16.8169	15.7431	17.1123	16.4981	16.7247	17.0371	16.4103	17.0094	17.0252	16.7279	16.5975	16.8981	16.3833	15.4687	16.0276	16.2118	16.0757	16.7592	15.92	16.2611	16.7053	16.068	16.7272	15.4855	16.269	16.2498	15.5383	16.4082	16.5903	16.5802	16.6197
Q6AYQ8	Acylpyruvase FAHD1, mitochondrial	Fahd1	17.005	16.4982	16.2272	16.8742	16.5001	17.1104	16.6859	17.1614	17.4229	16.5883	16.7345	17.0232	15.4229	16.9645	17.0617	17.2331	15.9361	16.8657	16.627	16.0494	17.6602	17.0975	17.9541	16.0089	16.1336	16.722	16.9231	16.5002	17.1899	17.7739	17.5711	17.3087	16.6094	16.8592	17.6232	16.9552	16.5404	17.5427	16.3077	17.5485	16.5366	17.0544	17.4277	17.3232	17.3644	17.4969	16.6122
D3ZTX0	Transmembrane emp24 domain-containing protein 7	Tmed7	18.9405	18.5321	18.8216	18.578	18.8874	18.29	18.8935	18.7624	18.2771	18.6302	18.6404	18.6133	18.3611	18.8677	18.4519	18.4568	18.7142	18.6477	18.2122	18.6436	18.3468	18.8151	18.2884	18.7858	18.7014	18.487	18.5946	18.6841	18.5772	18.6349	18.4243	18.2587	18.3279	18.949	18.2532	18.4886	18.6414	18.609	18.6329	18.6254	18.5662	19.0609	18.3732	18.1964	18.8167	18.5251	18.4184
P62944	AP-2 complex subunit beta	Ap2b1	17.9592	17.7385	18.4722	17.9337	18.2066	17.5481	18.1226	17.8125	17.4162	18.0899	18.0576	17.8783	17.8536	17.6822	17.9389	17.7833	17.253	17.6912	17.6648	17.9936	17.3892	18.1836	17.4783	18.0135	18.1674	18.2494	18.1987	17.8925	17.9915	17.1909	17.5327	17.8694	17.7803	18.0839	17.6089	18.357	17.776	18.1972	18.0477	17.2568	17.829	18.116	17.3401	17.3222	18.0733	18.0923	17.7164
F1M391	Stimulator of interferon genes protein	Tmem173	17.9641	18.5301	18.5089	18.6915	18.3575	18.7133	18.3939	18.876	18.7103	18.25	17.9214	18.7645	18.3015	18.8784	18.8087	18.8749	18.2841	18.6799	18.6554	18.3521	18.794	18.3011	18.7648	17.8997	18.2728	18.8576	18.2443	18.4242	19.0967	18.9776	18.6857	18.2441	18.3509	18.6118	19.1334	18.5496	18.5523	18.8894	18.5729	18.8616	18.9373	17.9726	18.6619	18.96	18.4202	18.4534	18.9471
P49806	Regulator of G-protein signaling 10	Rgs10	17.1478	17.2177	16.8607	17.3461	16.8331	17.0521	16.5074	17.0311	17.0458	17.2828	16.1789	17.2389	17.2616	17.2661	17.203	17.3892	17.0796	17.0177	17.5767	16.7259	17.2313	16.8489	17.3449	17.4857	16.9921	17.3841	17.4148	16.8563	17.1138	17.1469	16.9872	17.2667	17.1879	16.8881	16.8449	17.3427	17.4651	17.278	17.3963	17.1491	17.1145	16.7817	16.5165	17.2115	17.1751	17.282	17.323
Q9ESN0	Protein Niban 1	Niban1	17.296	17.6873	17.8334	17.3489	17.3253	16.7267	17.7678	17.3367	17.4351	17.6517	17.6873	17.3225	16.3987	17.2171	18.3154	18.2045	17.4412	17.4768	17.6493	17.6476	16.8617	18.1149	17.0023	17.2285	17.3992	16.9793	17.5635	17.6285	16.8994	17.0697	17.2433	17.0369	16.7952	18.4873	17.5696	17.0046	17.4035	18.0725	18.1135	16.9796	17.2753	17.8721	17.4777	17.7587	18.0877	17.5914	17.0898
B0K020	CDGSH iron-sulfur domain-containing protein 1	Cisd1	18.0025	18.5051	18.317	18.4609	18.31	18.3217	18.1522	18.5837	18.204	18.2153	18.3812	18.2911	18.3766	18.5908	18.4291	18.3988	18.128	18.8928	18.2472	18.0263	18.4471	18.6165	18.4035	18.1016	18.4236	18.4006	18.6897	18.1002	18.5618	18.883	18.4933	18.3426	18.68	18.3125	18.7072	18.3042	18.2995	18.4757	18.6724	18.7583	18.429	18.3835	18.9119	18.5772	18.3346	18.0103	18.7884
P30836	L-selectin	Sell	14.246	14.6313	14.7044	14.8762	14.1921	15.1379	13.9802	15.3179	15.5171	14.5897	14.4751	15.0701	15.5576	16.1494	14.8997	15.9578	15.4427	15.236	14.468	14.0833	15.4372	14.5725	16.0878	14.0537	15.0097	14.8528	15.3401	14.3945	15.2018	15.4931	16.0171	15.9548	14.9807	14.9743	16.1258	15.3237	14.9195	15.2498	15.6897	15.615	15.0154	14.8948	16.5678	15.4761	15.7147	14.2857	15.026
P23785	Progranulin	Grn	14.8936	16.506	16.3092	17.1046	15.7617	16.7402	16.25	16.5869	16.9393	17.0851	15.9931	16.6668	16.9592	17.3539	16.6746	16.8305	16.7067	15.7155	16.4507	15.9805	17.7245	17.0193	17.1419	15.8148	16.5403	16.8989	16.9521	16.7037	17.1976	17.1897	16.8165	17.4962	17.4627	16.1403	17.2753	16.6471	16.7168	17.0117	17.6865	16.8308	17.5163	16.5018	16.9	17.3609	16.3653	17.2733	17.7945
P62845	40S ribosomal protein S15	Rps15	13.8363	14.9642	13.8434	15.2982	13.1005	15.0992	13.1726	15.1227	15.4884	14.9601	13.3457	14.8833	14.8795	15.6373	15.6368	15.8498	14.4557	15.2266	14.9208	12.9158	15.5635	14.656	14.5545	13.8078	14.5147	15.8967	13.5772	14.5594	15.7904	15.5202	15.5843	15.033	15.8634	14.1402	15.8787	15.3456	14.356	15.8651	15.1566	14.911	15.6113	14.4148	14.4576	15.2369	14.5462	13.905	15.7263
P63259	Actin, cytoplasmic 2	Actg1	23.6127	23.4747	24.2401	23.3003	23.1373	24.1126	23.4768	23.1627	24.1624	23.3456	23.5849	22.8535	23.4285	23.9132	22.7799	24.3265	23.8364	23.8228	23.4729	23.674	24.4285	23.8689	24.0232	23.3232	23.9	23.6363	23.0949	23.3406	23.2506	23.6607	23.1705	23.7829	24.1592	23.3943	24.7184	23.3505	22.9462	22.739	23.2846	23.6308	24.2117	23.1838	23.9332	24.5946	23.4684	22.8994	24.666
P83941	Elongin-C	Eloc	18.293	18.047	18.2664	18.2008	18.2078	18.0587	18.1536	17.8942	17.7317	18.0631	18.486	18.0476	18.4684	18.1762	17.8636	17.6201	18.7557	17.9224	18.3289	18.625	17.9838	18.1828	17.893	18.4502	18.3889	17.5942	17.9924	18.4432	17.5571	17.5392	18.0623	17.6516	17.9341	18.255	17.2721	18.1488	18.3357	17.6032	18.1116	17.3548	17.7889	18.2886	17.8859	17.7105	18.3083	18.0876	17.7805
P00787	Cathepsin B	Ctsb	19.8448	19.674	19.6156	19.994	19.4562	19.5828	19.8326	19.0088	19.6436	19.9907	20.0264	20.0088	20.0993	19.8648	19.4144	19.6938	20.1119	19.696	19.4991	19.4161	19.8629	19.8039	20.0132	19.6919	19.7322	19.8247	19.6928	19.7547	19.4193	19.5882	19.5545	19.9873	19.9499	19.842	19.749	19.7227	20.001	19.7381	20.0372	19.7979	19.8188	19.9973	19.665	19.6416	19.4745	20.5115	19.7012
Q9WU49	Calcium-regulated heat stable protein 1	Carhsp1	17.0326	17.2875	17.5174	17.4986	17.3339	18.0435	17.4904	16.8766	17.5115	17.4381	17.6083	17.3387	17.2867	17.3444	17.136	17.4405	17.2617	16.957	17.655	17.5818	18.266	17.5899	18.0006	17.2852	17.4582	17.408	17.2464	17.4414	17.1937	17.2532	17.7296	17.5262	17.6732	17.3311	18.0199	17.2398	17.6247	16.8501	17.1891	17.1593	17.5438	16.8239	17.4356	18.0674	16.775	17.2317	17.5844
O89049	Thioredoxin reductase 1, cytoplasmic	Txnrd1	16.7102	17.5379	17.721	17.9982	17.2562	17.7432	17.5682	16.6762	17.7654	17.7013	17.0497	17.7484	17.1096	17.7763	17.3371	17.709	17.413	17.0342	17.675	17.1687	17.7786	17.8495	17.7857	16.9618	17.7087	17.5859	17.7281	17.8504	17.3316	17.1543	17.5226	17.8583	17.6128	17.6932	17.6913	17.3494	17.5104	17.2786	17.1916	17.1311	17.3869	17.5154	17.1764	17.5244	17.5616	17.7357	17.6329
Q68FW9	COP9 signalosome complex subunit 3	Cops3	17.3036	17.7467	16.7162	16.9646	16.256	16.9455	16.4848	17.22	16.9445	17.3145	17.7709	17.0901	17.4298	15.9362	16.8548	17.4575	16.3731	17.4819	17.2325	16.4243	16.8549	16.6151	17.1519	17.7059	16.2044	17.2675	16.8498	17.0816	16.9512	17.5799	16.9904	16.674	17.1331	17.1218	16.8461	16.7691	16.6173	17.3956	16.8345	16.7697	16.7669	17.4431	16.9474	16.5407	16.7731	17.1459	17.4228
O35303	Dynamin-1-like protein	Dnm1l	17.6277	17.6515	17.6842	17.4206	17.9171	17.2301	17.7052	16.9123	16.9319	17.9	17.9243	17.6485	17.2921	16.1186	16.6656	16.7232	17.3754	16.5113	17.8549	17.9085	16.7639	17.7377	16.1757	17.9969	17.9557	16.9723	17.6386	17.9808	17.0784	16.601	17.0558	16.8273	16.2554	18.1179	15.3837	17.7703	17.6777	16.8052	17.1552	15.8305	16.6033	18.063	16.4098	15.9501	17.8118	17.7419	16.5689
Q7TP48	Adipocyte plasma membrane-associated protein	Apmap	15.525	15.0906	13.7771	16.3675	14.5382	16.2735	14.4063	14.1815	15.9741	15.2633	14.6741	15.5508	15.7285	15.3848	14.8314	15.4787	15.4263	16.3041	13.6015	14.29	14.5248	15.5242	15.8961	14.7854	15.3908	15.9859	15.1364	15.6194	15.6626	16.2326	15.4006	15.7935	15.3257	15.491	16.0023	15.6991	15.4997	15.1397	15.8063	15.8748	16.1404	16.0193	15.3352	14.7227	14.9855	15.6144	14.7449
Q6UPE1	Electron transfer flavoprotein-ubiquinone oxidoreductase, mitochondrial	Etfdh	14.8867	13.2741	12.8721	13.1228	13.8069	11.3193	13.8891	15.2859	13.8176	13.2178	14.0316	13.1264	11.3556	13.3911	13.0876	11.9932	12.7133	14.1768	13.0039	14.1361	11.651	13.9171	14.7639	14.7215	13.908	12.8478	13.2688	14.1133	15.508	15.5032	13.2138	14.9776	14.585	13.9504	14.1075	14.3105	13.0863	15.3965	13.2778	13.9145	13.7742	14.0899	14.2425	12.4168	13.8033	13.3165	14.9183
Q5I0C3	Methylcrotonoyl-CoA carboxylase subunit alpha, mitochondrial	Mccc1	16.8379	17.1524	16.1821	16.1417	17.2307	17.0236	17.4509	17.0678	16.2446	17.2263	17.5655	17.1882	16.7756	16.3348	17.0977	15.9902	16.9009	17.0286	16.7829	17.4229	16.7759	17.0069	16.6261	17.0575	16.6689	16.5863	16.4715	16.8871	15.7224	16.9843	15.5849	16.5141	15.9338	17.3682	16.312	16.909	16.9946	16.9177	16.531	16.1487	16.4898	17.209	15.8863	16.1176	17.2342	16.9896	15.2249
Q9JIL3	Interleukin enhancer-binding factor 3	Ilf3	17.3697	17.0939	17.5595	17.6602	16.7242	17.5621	17.3948	18.0259	17.0943	17.1388	16.8848	16.7432	18.1714	16.7516	17.954	18.2912	18.616	17.5422	17.4426	17.5308	18.2716	17.5052	17.2242	17.7747	17.2532	17.9249	17.1877	16.521	17.6667	17.444	17.9975	17.3075	18.2033	16.8066	17.9418	17.9777	17.938	17.397	17.2788	17.1389	17.5559	16.7653	17.3936	17.601	17.6244	17.1373	17.9
Q5U301	A-kinase anchor protein 2	Akap2	16.8026	16.8157	17.0158	16.5651	16.5535	16.3443	16.8625	16.6518	16.6236	16.7009	16.9973	16.3856	17.0447	16.9232	16.7686	16.3598	15.972	16.4454	16.8294	16.0862	16.8942	16.9467	16.8641	16.0489	16.3468	16.7452	16.9062	16.4323	16.9617	16.7719	16.3784	16.4582	16.7831	16.3968	17.046	16.7514	16.6804	16.3482	17.1164	17.0655	16.6162	16.3241	16.3552	16.5148	17.2507	16.5827	16.3407
Q5BJY6	N-acetylglucosamine-6-phosphate deacetylase	Amdhd2	13.7899	13.5917	14.3699	13.1293	14.8092	14.5405	14.8295	13.5138	14.9818	15.0168	14.8913	15.2939	15.1814	15.147	15.8332	14.5767	14.3322	16.1705	14.764	14.8254	14.2309	15.2596	14.3929	15.2793	14.518	13.3757	13.3246	15.0255	15.6925	16.6115	14.579	14.6361	14.3403	13.591	14.5634	13.5135	13.9945	14.7599	15.227	16.2062	14.367	14.7996	15.5559	15.2725	14.2121	14.1194	14.142
P04639	Apolipoprotein A-I	Apoa1	17.6011	17.3768	17.4756	17.3537	17.9759	18.0717	18.0668	16.7295	17.2555	17.6648	17.8328	16.6099	15.8212	17.3213	17.1292	16.9979	17.8736	17.2136	18.3141	17.8376	16.543	17.1655	16.6546	18.0976	17.0589	16.7002	16.8967	17.8417	17.4786	17.1118	17.9334	16.5169	17.3174	17.4827	17.536	17.0235	17.5481	15.9863	17.4986	16.6734	17.0116	17.0079	16.9889	17.1836	17.0514	16.61	17.4517
Q03626	Murinoglobulin-1	Mug1	17.5084	17.0681	17.3034	17.336	16.6363	18.1518	16.9852	18.2146	17.7107	16.8379	17.9866	16.7472	17.2735	17.9355	17.5229	17.8456	18.2043	17.9037	16.709	17.1143	17.8012	17.6659	18.1033	17.4437	16.3459	16.4072	16.4679	15.8588	16.3623	17.6079	17.5649	18.8399	18.2654	16.2346	17.4005	17.7765	16.4119	18.0815	17.1527	17.4968	17.7403	17.7969	17.6637	18.5082	18.6664	18.2669	18.2626
P35433	Amidophosphoribosyltransferase	Ppat	15.0831	15.787	12.0942	15.5232	14.8273	15.459	13.1365	16.1149	14.6507	15.175	14.8934	14.92	15.9122	15.0376	15.1015	15.3314	16.0353	15.9078	15.6868	14.7286	15.1788	12.4369	14.8488	15.2126	15.1484	15.3869	15.2436	13.7844	15.4468	15.6221	15.4599	15.6801	15.1162	14.5221	15.1562	15.498	15.0239	15.2805	14.9105	14.9809	15.0702	14.7229	16.4062	14.8565	16.2516	13.7409	15.3548
Q66HF9	Leucine-rich repeat flightless-interacting protein 1	Lrrfip1	16.4592	16.3228	16.5217	16.7644	16.2275	16.5743	16.4995	16.6182	16.7424	16.4805	16.0335	16.7576	16.5985	16.8297	16.6537	17.0816	16.4395	16.305	16.2833	16.4704	17.1422	16.4884	17.2639	16.0172	16.5267	16.6762	16.4171	16.3178	17.1629	16.1938	17.4508	16.8556	16.6374	16.2857	17.3404	16.5946	16.5826	16.6373	16.7731	16.565	16.8423	15.9583	16.9939	17.2793	16.27	16.0231	17.0403
P61227	Ras-related protein Rap-2b	Rap2b	16.9244	15.9637	17.1461	16.1878	16.6561	15.8953	16.884	15.5627	15.3947	15.879	17.2551	15.8245	15.8299	15.6724	15.8759	15.4019	16.7008	15.7249	16.1051	16.7239	15.6874	16.7772	15.7832	17.019	17.1406	16.0161	15.8809	17.0881	15.53	15.9041	16.3915	16.0646	15.4219	16.6842	15.2505	15.9784	16.3011	15.6452	15.9833	15.8277	16.068	17.114	15.5018	15.0985	16.3925	16.0925	15.6505
P40112	Proteasome subunit beta type-3	Psmb3	18.7624	18.7418	18.6756	17.8228	18.8831	18.2025	18.6343	18.5115	18.2012	18.6821	19.0918	18.4448	18.2334	17.759	18.2987	18.417	18.3497	18.1148	18.8394	19.063	18.4083	18.2818	18.1295	19.2789	18.7692	18.3357	18.594	18.5193	18.2416	17.6849	18.2215	17.9519	18.0048	18.5216	18.4253	18.4893	18.4691	18.2583	18.5573	18.1133	18.2563	18.7639	18.3648	18.0281	18.46	18.6505	18.1255
P14480	Fibrinogen beta chain	Fgb	17.378	17.5808	17.7947	17.3429	17.3384	18.0187	17.4909	17.9716	17.3078	17.3975	17.3307	17.5305	18.9382	18.3736	18.1279	18.3504	18.6132	17.7505	17.1369	17.3655	17.8883	17.5081	17.59	17.3446	17.2041	16.9035	17.1931	17.2352	17.5743	17.4926	17.6857	18.6266	18.7355	17.3432	17.9981	17.5604	17.4389	17.5362	17.5389	17.74	18.0333	16.9683	17.5411	18.533	18.0098	17.5011	18.0334
Q5KTC7	N-acylethanolamine-hydrolyzing acid amidase	Naaa	18.5202	18.292	18.8488	18.5756	19.0119	18.7158	18.7629	18.5067	18.8455	18.9923	18.9695	18.8311	18.7944	18.1424	18.7979	18.284	18.3724	19.0698	17.7328	18.6104	18.2342	18.6647	18.5281	18.5541	18.2962	19.0425	18.9235	18.9947	18.7651	18.7775	18.5347	18.3738	18.9828	18.5187	17.2834	18.9701	18.9374	18.9035	18.5876	18.7159	18.3139	18.6988	18.288	18.0368	18.5188	19.3412	18.4089
Q8VHK7	Hepatoma-derived growth factor	Hdgf	19.572	18.502	17.577	18.9656	18.7445	18.8839	18.2083	18.5413	18.998	18.7521	17.7558	19.1633	19.3452	19.0631	18.5168	18.4205	18.4224	17.9225	19.216	18.362	18.9183	17.9737	19.1731	19.2092	18.1617	19.0642	18.211	18.6976	18.6364	17.991	19.2447	19.1876	19.0188	18.0941	19.4358	18.7749	18.8236	18.9848	18.9982	18.5725	18.8608	18.0986	19.1824	19.3238	19.1822	18.3255	18.4507
O88339	Epsin-1	Epn1	16.359	16.6512	15.7741	16.9121	16.122	16.986	16.3276	16.8128	16.9776	16.8473	15.5067	16.9714	16.9678	16.6695	16.9621	16.426	16.6539	16.3271	16.5429	15.1277	17.4051	15.8882	16.8391	16.2625	16.4666	17.007	16.7303	15.576	16.9942	16.7242	17.2579	16.9412	17.212	15.9693	17.4784	16.565	16.4152	16.8179	16.9668	15.7422	17.2512	16.019	16.8614	17.5843	16.2009	16.6175	17.4905
Q9WVA1	Mitochondrial import inner membrane translocase subunit Tim8 A	Timm8a	16.4246	12.8714	16.1868	16.2608	16.5455	16.4202	16.2604	16.472	15.985	16.068	16.3926	16.1739	16.1655	16.6582	16.3305	16.5026	16.2611	16.4871	13.8351	16.6942	16.6477	15.1984	16.4386	16.2874	16.0161	15.9688	16.2773	16.5809	16.5708	16.7781	16.2461	16.2333	15.3739	16.0296	16.7262	16.3402	16.3683	16.4606	16.4132	16.4127	16.4491	15.8551	16.5036	16.4555	16.4874	15.9189	16.6228
P21396	Amine oxidase [flavin-containing] A	Maoa	15.2632	16.1351	15.1976	15.3828	15.3192	15.16	15.0149	14.8478	15.5795	16.0304	14.6747	15.832	16.4422	14.3615	15.8482	14.7252	16.2828	15.4262	16.1583	14.9797	15.4101	15.2062	15.0024	15.348	14.9149	16.2628	15.5015	15.1631	14.7784	15.6621	15.0824	15.4628	14.775	15.4271	15.1367	15.2605	15.472	15.2637	16.5439	15.6724	15.4883	15.5734	15.6514	14.0671	15.1113	15.9707	14.7144
Q05175	Brain acid soluble protein 1	Basp1	16.4291	14.5509	16.178	15.2595	15.6814	14.7866	16.4365	15.6263	15.0684	14.9142	15.7633	14.2	15.1422	16.1513	14.8713	15.5534	16.5299	14.1834	14.6551	16.4324	15.7453	15.6988	14.5217	16.0124	14.9013	14.8343	14.0644	16.4496	14.4574	14.3154	15.3804	15.3731	15.3509	15.5718	15.8306	13.7558	14.7967	14.9081	15.0537	15.2108	15.0993	15.7303	14.4938	15.6351	16.3334	13.4663	14.7724
P01805	Ig heavy chain V region IR2	NA	16.8991	17.2391	16.9466	16.9867	18.7782	18.7595	19.4148	18.9684	17.7652	17.087	16.8986	17.5743	17.3798	17.4756	16.7688	17.5108	16.9024	17.2213	17.0444	16.0245	19.0374	16.3795	17.4759	16.6461	16.6486	17.9963	17.0893	16.3689	16.4561	17.6929	18.04	18.0036	19.0805	17.2259	18.172	17.3281	15.8632	19.0749	18.7949	17.1253	15.9144	16.4857	17.5154	16.7391	17.3609	17.2579	16.1847
A2RUW1	Toll-interacting protein	Tollip	17.591	18.1004	17.6392	17.5273	18.1002	17.9829	17.686	17.6667	18.1768	18.2245	18.2476	18.1782	17.8839	17.5439	18.152	17.973	17.6332	18.2028	17.7708	18.1631	18.1797	17.8909	17.9084	17.5407	17.5019	18.1633	17.6374	17.8385	18.0796	18.3596	17.9076	17.8892	18.0897	17.4971	17.6149	17.9315	18.1137	18.0993	18.0136	17.9471	17.8575	17.7028	17.2687	18.1009	17.8402	18.1612	17.9748
P47198	60S ribosomal protein L22	Rpl22	20.3103	20.3606	20.1636	20.4725	20.3049	20.3674	20.0451	20.6828	20.2408	20.3196	20.3387	20.1341	20.3356	20.4862	20.4779	20.4877	20.2435	20.6941	19.8699	20.2176	20.4295	19.9129	20.2192	20.0566	20.0448	20.3179	20.2044	20.1696	20.5546	20.4348	20.1663	20.5586	20.2742	19.879	20.6011	20.1326	20.1206	20.2064	20.0777	20.8029	20.6424	19.9153	20.4398	20.4875	20.0365	19.813	20.4094
O88813	Long-chain-fatty-acid--CoA ligase 5	Acsl5	16.9827	17.0171	16.4396	17.0584	17.2247	16.1299	17.017	16.3814	16.8271	17.12	16.9855	16.9878	16.9772	16.7639	17.0033	16.7293	17.0079	16.7849	16.2427	16.9157	16.0705	16.8535	16.6113	17.0168	17.0087	17.0111	17.1972	17.2558	16.823	17.1364	16.8653	16.6441	16.3321	17.1676	16.3576	17.206	17.1856	17.3158	17.2833	17.0721	16.6102	16.5986	16.8944	16.5716	17.2278	16.4056	17.0146
Q9JK11	Reticulon-4	Rtn4	18.804	17.6267	17.4307	17.9621	18.2147	17.8483	18.117	18.1715	17.825	17.9408	18.0037	18.326	19.1233	18.6643	18.2356	18.171	16.9597	18.0173	17.6333	18.3773	18.2026	18.2605	18.1426	18.4766	17.8395	18.053	18.0805	18.4791	18.2361	18.0035	18.0678	17.9729	18.2233	18.0935	18.4021	17.8423	18.0491	18.1985	18.3681	17.3422	18.3689	18.0238	17.8698	18.3202	17.3149	17.9183	18.4758
P70580	Membrane-associated progesterone receptor component 1	Pgrmc1	12.0701	13.0013	13.8438	13.0613	11.7444	12.5275	12.2962	12.2458	11.7227	12.9571	12.2753	12.0907	12.5418	11.3231	11.6499	11.5008	12.354	12.1327	13.5351	12.1423	11.2798	10.6296	10.8133	12.7621	14.1054	12.7396	13.2737	12.595	11.8799	12.5166	12.7567	11.7975	12.551	12.5905	12.4483	12.6775	12.9041	11.2864	12.3345	12.1005	12.6755	13.8071	12.4313	12.4414	11.6992	12.6904	11.5417
Q6UPR8	Endoplasmic reticulum metallopeptidase 1	Ermp1	13.6374	12.9444	13.9994	14.8861	14.5991	14.4644	14.4329	14.1096	14.6848	14.4692	14.0856	14.9016	13.3802	14.2656	14.1218	13.7156	13.2676	14.2007	13.5053	13.4828	14.2086	12.9025	14.4706	15.3827	13.6094	13.9002	13.0925	13.3199	13.4243	14.8458	13.1918	14.7718	13.9197	14.3655	14.3626	14.4856	14.3595	13.8956	14.5431	14.8611	14.089	14.4526	14.7158	13.3383	13.9102	11.571	15.1416
Q712U5	cAMP-regulated phosphoprotein 19	Arpp19	17.2036	17.5345	16.9399	16.8523	17.3585	17.178	17.0144	17.5242	17.0659	17.227	17.0211	17.2665	17.6835	17.0284	17.62	16.8379	17.2247	17.576	17.5308	17.0698	17.1653	16.731	17.117	17.2126	16.7541	17.3729	17.5981	17.4914	17.649	17.4452	17.2797	16.7925	17.2366	16.2717	17.5901	17.3744	17.212	17.5491	16.6402	17.6013	17.1772	16.6791	17.5601	17.2658	17.5459	17.002	17.1313
A1L108	Actin-related protein 2/3 complex subunit 5-like protein	Arpc5l	18.8969	18.4796	19.0457	18.6144	18.7969	18.3977	19.082	18.5186	18.3734	18.5472	18.8594	18.5839	18.2378	18.418	18.2006	18.1961	18.4536	18.1589	18.496	18.9703	18.5303	18.6592	18.3213	19.0228	18.8765	18.3776	18.7344	19.144	18.1758	18.2801	18.1693	18.1299	18.1091	18.4968	17.8469	18.4117	18.6994	18.4056	18.456	17.9796	18.3107	18.6715	17.9996	18.1078	19.0015	18.5211	18.3564
P67874	Casein kinase II subunit beta	Csnk2b	17.3763	17.9488	17.7924	17.9369	17.5685	17.8194	17.6715	18.3766	17.8305	17.4186	17.6297	17.657	17.6334	17.7381	18.1126	18.0994	17.8571	17.7879	17.3946	17.7121	18.1924	17.6003	18.074	17.3841	16.7704	17.7188	17.6667	17.7587	18.0794	17.3376	17.1984	17.7644	18.1847	16.3629	17.5174	17.7406	17.7296	17.9959	17.3642	16.7985	17.9804	17.1945	17.8118	18.3323	17.9915	17.3354	18.0138
Q5FVK6	Coiled-coil and C2 domain-containing protein 1B	Cc2d1b	17.5355	18.1788	17.6714	18.4312	18.0479	17.7766	18.2075	18.4736	17.5111	17.9542	17.4076	18.0399	17.522	17.7573	18.5316	18.1499	17.6075	18.1202	17.9402	17.8041	18.2257	17.8798	17.7787	16.8884	18.0996	18.3326	17.1136	18.0322	18.2923	18.0313	17.8455	18.0947	18.5298	17.8316	18.712	18.1724	18.2256	18.0821	18.1056	17.9322	18.1128	17.6273	18.3643	17.7208	18.138	18.281	18.7004
Q32Q06	AP-1 complex subunit mu-1	Ap1m1	16.7076	17.629	18.3455	18.4701	16.7338	17.8251	16.9164	18.1777	17.7053	17.489	19.0382	18.0096	17.6494	17.8695	18.2466	17.9875	17.2055	18.8103	17.3343	16.8172	16.9792	18.1358	18.33	16.3956	18.5532	17.491	18.0546	17.8021	17.5665	18.5523	17.434	17.5451	17.8357	18.2461	17.5784	18.6757	17.3655	18.5979	18.0099	18.592	17.9606	17.4298	18.1721	18.0107	17.3675	18.8531	17.326
Q9Z1Z6	Integrin-linked kinase-associated serine/threonine phosphatase 2C	Ilkap	13.7095	13.4356	13.6673	13.8674	12.673	12.7361	11.5734	12.8426	13.0143	12.4574	13.2758	13.6408	11.9735	11.6716	12.6895	12.4152	11.3919	13.5329	14.6432	11.5901	10.9738	12.7275	11.657	13.8523	12.1778	15.082	13.6329	13.7149	12.9024	12.6478	14.0325	13.5223	13.6425	12.3452	12.6647	11.5749	13.8628	11.6644	12.339	13.9034	14.3983	14.2534	14.2355	12.6703	12.0865	13.9924	15.0473
Q00566	Methyl-CpG-binding protein 2	Mecp2	15.4719	14.9155	15.2432	15.6864	15.5492	15.1567	14.5643	16.0051	15.5211	15.0142	14.8706	15.5861	15.8135	16.3529	15.8623	15.6899	15.3084	16.1992	14.957	15.032	15.4743	14.6726	15.7284	15.0158	14.8449	15.5826	15.4479	14.4748	16.0205	15.683	15.5132	15.6829	15.9418	15.076	15.9201	16.0056	15.6023	15.8012	15.1954	15.9444	15.4855	15.0392	15.6363	15.6745	14.9621	15.2911	15.6358
[truncated: 569 more rows]
[truncated: 9 more columns]

## Sheet: Full DE - Ipsilateral
Naive vs sham														Naive vs TBI														Sham vs TBI
			Median (log2)		Mean (log2)		SD (log2)		Log2 FC								Median (log2)		Mean (log2)		SD (log2)		Log2 FC								Median (log2)		Mean (log2)		SD (log2)		Log2 FC
[truncated: 1,513 more rows]

## Sheet: Full DE - Contralateral
Naive vs sham														Naive vs TBI														Sham vs TBI
[truncated: 1,514 more rows]
